# Supplementary material for: A novel ferroptosis-related gene prognostic index for prognosis and response to immunotherapy in patients with prostate cancer
Source: Front Endocrinol (Lausanne). 2022 Aug 10;13:975623. doi: 10.3389/fendo.2022.975623 (PMC9399637; doi:10.3389/fendo.2022.975623)
Supplement: Supplementary file 2 [file Table_1.xlsx]

## Sheet: Table S1
Candidate ferroptosis-related gene set #1
LPCAT3
CDK2
CDK4
CDK6
CDKN1A
CDKN2A
ATG7
SIVA1
GADD45G
CHEK1
CHEK2
SAT2
CP
SESN3
CYBB
DDB2
GADD45A
ACSL1
ACSL3
ACSL4
ACSL6
SLC39A14
SLC7A11
ALOX15
FTH1
FTL
RCHY1
BBC3
SESN1
GCLC
GCLM
SFN
GPX4
GSS
SLC40A1
HMOX1
APAF1
IGF1
IGFBP3
FAS
CD82
MDM2
MDM4
MAP1LC3C
GADD45B
ATM
SLC11A2
RRM2B
SERPINE1
PCBP1
PCBP2
SHISA5
GTSE1
ACSL5
SERPINB5
PMAIP1
CYCS
ATR
STEAP3
PIDD1
PRNP
RPRM
PTEN
ADGRB1
BAX
CCND1
BCL2
BCL2L1
RRM2
SAT1
BID
TP53AIP1
PERP
SLC39A8
MAP1LC3B2
COP1
ZMAT3
SIAH1
SLC3A2
TF
TFRC
THBS1
TP53
TP73
TSC2
VDAC2
VDAC3
NCOA4
MAP1LC3B
CASP3
SESN2
CASP8
CASP9
MAP1LC3A
AIFM2
PPM1D
TNFRSF10B
TNFRSF10A
CCNB1
CCND2
CCND3
CCNE1
CCNG1
CCNG2
CCNB2
CCNE2
GORAB
FTMT
ATG5
EI24
TP53I3
CDK1
ADA
CDH2
AKT3
ACOT8
CDH3
POM121C
SRA1
MIR509-2
MIR873
MIR543
MIR509-3
ZBTB42
KHDC1L
HDAC6
HSFX2
CD300H
KRTAP4-9
CD24
PLA2G4B
HDAC5
PDCD6
BCL2L10
BCL2L11
HCN4
MEF2B
MOXD2P
MIR548P
PARP2
HSFX1
CASP12
KLRC4-KLRK1
C8orf44-SGK3
ABCB6
DNM1L
NR1H3
USH1C
UST
LOC100996750
ADAM8
PPIF
SGK2
FEM1B
CDH13
CDH15
TRAP1
OPTN
BCAP31
NAMPT
AKAP9
DHRS9
RBM5
PANO1
HSFX4
HSFX3
MYMX
RNF41
PSME3
ADAM10
CDK5
DHRS2
TRIM13
TOPORS
FLOT1
PSMD14
ANGPTL7
COQ7
GPHN
RIDA
GLYAT
CDK9
RAMP2
RAMP3
ZMPSTE24
CDKN1B
CBSL
NET1
UBE4B
CDKN1C
SIGMAR1
SAP18
SPEG
CDKN2B
KATNB1
TCIRG1
LANCL1
TNIP1
CDKN2D
KLHL41
AKR1A1
B3GNT3
TLR6
CCL26
CDO1
HMG20B
KLF2
CITED2
NOD1
PRG3
DLC1
RACK1
ADARB1
PEMT
ST3GAL6
CPQ
BASP1
CDSN
RAPGEF3
YAP1
LYPLA1
OLFM1
ACAA2
VAV3
ECI2
MERTK
PIBF1
ZBTB18
SLC25A17
CEACAM5
CREB3
STK25
UNC13B
CARM1
CEBPA
CEBPB
MYBBP1A
FBLN5
CIB2
CIB1
DDX17
HYOU1
NEBL
UBD
ANP32B
PRDX4
ARL6IP5
SPTLC1
CEL
CXCL13
NPC2
TXNRD2
MTHFS
ERN2
PDLIM5
ERLIN1
RBCK1
IVNS1ABP
TXNIP
CENPF
RGS14
CAMKK2
PMVK
CES1
LBX1
GNA13
CSPG5
B3GNT2
EBP
PNMA2
ADCY1
MTCO2P12
CETP
PTGES3
CFL2
CTSC
CAPN9
GIPC1
NUP50
AHCYL1
PLK2
ZMYND11
NEK6
VAMP5
ZNF268
ADCY2
CFTR
GJB6
CGA
NOXA1
FRS2
FAXDC2
CEACAM3
PPP1R13L
CCL27
CYP46A1
LILRB1
SLC26A1
USP19
NMU
CEACAM8
PPARGC1A
MALT1
ADCY3
DHRS4
RNPS1
FASTK
PRDX3
EHD1
AFG3L2
STARD3
SERINC3
ERP29
MLLT11
ACOT2
HTD2
YWHAQ
GCN1
SDS
SLC27A5
SLC27A4
SLC27A3
SLC27A2
LIAS
VAX1
RBPMS
RIPK3
B4GAT1
SLC35D2
ABHD2
CHD2
KERA
DIDO1
AKR1C4
ADAMTS5
NUP42
ADCY5
EMILIN1
FAF1
CD160
CHGA
CAPN10
SLC7A9
GLMN
BVES
CORO1A
LDB3
ERLIN2
ERG28
NUDT4
NUDT3
PSIP1
STRAP
ZNF277
SLC2A6
CHKA
ADCY6
CHKB
AKAP13
DDX20
MST1L
SEC63
PDCD10
EGLN2
EGLN3
PADI2
MRAP2
PRR4
RDH13
IL17F
TREX1
FDX2
CYP4F8
PNKP
ADCY7
LYST
PLCD3
LYPLA2
CD300A
PARK7
CHST14
ECD
TMEM106A
ACOT7
TUSC2
GABARAP
CHRNA1
TEX261
MGLL
CYP2U1
SDSL
CHRNA4
ADCY8
CHRNB1
CHRNB2
CHRND
NLRP3
TIRAP
CHUK
CYGB
BTBD9
PNMA5
OSBPL1A
OSBPL5
OSBPL6
OSBPL7
OSBPL9
C1QTNF2
CIDEA
PTPMT1
ADCY9
CGAS
OMA1
GBP5
ZNF689
ALPK2
NXNL1
ADCYAP1
ERCC8
NUS1
CMTM5
MOGAT1
ACSM1
APOA5
AGAP3
ADCYAP1R1
THEM4
IP6K3
RFFL
ADD1
CLCN2
ADD2
CLU
GSTO2
SERPINA3
TPP1
CYP2R1
JAML
LRRK2
TPH2
FGD4
PLD4
PSMB11
ACOT4
CCR1
DEGS2
CCR4
CCR5
CCR6
CCR7
ACSM2A
DCUN1D3
ADH1A
CMKLR1
NOXO1
ZG16B
ABCC2
HSF5
USH1G
WFIKKN2
GGT6
SPNS2
ADH1B
AFMID
CNGB1
ACER1
ADH1C
CNGA3
CPT1C
EID2B
PLK3
KDF1
CNP
B3GALT6
CNR1
CNR2
ADH4
CNTF
CNTFR
PRXL2B
MYOM3
COL1A1
COL1A2
ADH5
COL2A1
COL3A1
NAXE
ARHGEF19
DRAM2
COL4A2
COL4A3
CHMP4B
COL6A3
NUP35
XIRP2
ADH6
ACMSD
COL11A1
REG3G
SGPP2
ACVR1C
OSR1
ADH7
COL19A1
COMP
COMT
KLHL40
CD200R1
TPRA1
CPEB2
AASDH
ADM
PPARGC1B
NADK2
JMY
ADORA1
STARD4
WDR36
ACOT12
ADORA2A
NCOA7
COX10
COX15
ADORA2B
CPB2
MTPN
CLDN4
CPOX
CPS1
CPT1A
CPT1B
CPT2
NKX2-6
SGCZ
PXDNL
GPAT4
RNF183
NACC2
CRAT
PIP5KL1
CREB1
ATF2
CREBBP
ATF6B
CREM
DGKK
CRH
CRHBP
CRIP1
CRK
CRKL
CRP
MYL6B
CHODL
DEFB104A
SLC32A1
CCM2L
SRXN1
ROMO1
SIRPA
DCANP1
CRYAB
CRYBA1
PARP1
CRYGD
CRYM
ACSM6
MAPK14
PSMA8
CSF1
CSF1R
PIWIL4
CSF2
CSF3R
PRICKLE1
CSK
RDH12
GSC
SERPINA12
PTGR2
CSNK2A1
C2CD4A
CSNK2A2
VCAN
NCAN
CSPG4
CSRP1
CSRP2
UNC45B
TMC8
KRT25
CST4
ADRA1A
LGALS16
TICAM1
NKX2-5
PM20D1
GCSAML
CTF1
CCN2
CTH
CTLA4
CTNNA1
CTNNA2
CTNS
CTNNB1
AANAT
SIK1
SMYD1
GPAT2
CTSD
TCF23
PLB1
ZSWIM2
ZNF385B
ERFE
CTSH
CTSK
CTSV
TAFA4
CTSZ
CX3CR1
CXADR
ADRB1
DAB2IP
CYBA
ADRB2
CYLD
CYP1A1
CYP1A2
CYP1B1
CYP2A6
VKORC1L1
CYP2A7
ADRB3
ZNF746
CYP2A13
CYP2B6
CYP2C19
CYP2C8
CYP2C9
CYP2C18
CYP2D7
CYP2D6
CYP2E1
CYP2F1
CYP2J2
RDH10
CYP3A4
TDH
CYP4A11
NXNL2
CYP7A1
CYP8B1
TTC39B
CYP11A1
CYP11B1
CYP11B2
FAAH2
MOSPD2
CYP19A1
AWAT1
AWAT2
CYP21A2
CYP24A1
HSFY2
CYP26A1
NKX2-3
CYP27A1
CYP27B1
CYP51A1
DAG1
SLC5A8
PPTC7
DGKQ
DAO
DAP
DAPK1
DAPK3
DAXX
ZFPM1
DBH
DEDD2
DCC
EID2
ECI1
DCN
DCT
DDC
AKR1C1
AKR1C2
DDIT3
DDT
DDX3X
DDX5
TLE5
DHX9
CHST13
BBS12
DECR1
DEFA1
MMAA
DFFA
LCA5
BHLHA15
GSDME
TMEM64
IDO2
NUDT10
ZNF675
ABHD3
DHCR7
DHCR24
DHFR
DHODH
CYB5R3
NQO1
DIO1
DIO2
DIO3
DLAT
DLD
DMD
ACAN
DMPK
AGER
DYNC1H1
DNM2
DNMT1
DNMT3A
DPAGT1
ABAT
DPEP1
SLC26A3
DRD1
DRD2
DRD3
DRD4
DRD5
JAG1
DSCAM
AGT
DSP
SLC26A2
HBEGF
DTYMK
DUSP1
DUSP6
AGTR1
AGTR2
TOR1A
E2F1
E2F2
E2F3
E2F4
GPR183
AGXT
ECH1
ECHS1
ECM1
ECT2
ABCA1
S1PR1
LPAR1
S1PR3
EDN1
EDN2
EDN3
AHCY
EDNRB
EEF1A2
PGAM5
EEF2
EFNB2
MEGF8
EGFR
EGR1
SDR16C5
PRXL2C
EGR2
AHR
EGR3
EHHADH
EIF2S1
ANO6
METTL21C
ADCY4
EPHA2
LDHD
ACSF3
EIF4G1
AIF1
ELANE
ELK1
IBA57
ELN
DHFR2
EMD
FLCN
HACD2
CTTN
ENDOG
RANBP3L
ENG
ENO1
ENO2
ENO3
EP300
EPAS1
DMTN
EPHA7
EPHB1
HIPK1
EPHX2
STX2
CLN8
EPO
EPS8
ERBB3
ERBB4
ERCC1
ERCC2
EREG
AKT1
EYA4
ERCC3
ERCC6
AKT2
ERN1
ESD
ALAD
ESRRB
ESRRG
ETFA
ETFB
ALAS1
ETFDH
ETS1
ETV1
ETV5
ALAS2
EVC
ALB
EYA1
EYA2
EYA3
EZH2
F2
F2R
ABCD1
F2RL1
F3
F7
ALDH1A1
F12
FAAH
FABP4
FABP1
ALDH2
FABP3
FABP5
FANCC
FANCD2
ALDH3A1
FAH
PTK2B
ALDH1B1
FAP
FASN
UNC5B
STOX1
TYSND1
RTKN2
GLYATL2
ALDH1A3
DDIAS
LRTOMT
FBP1
FCER1G
ALDH3B1
FCGR2B
ADGRF5
FGD2
PI16
LEMD2
RBM24
FKTN
FOXK1
DAGLB
ALDH3B2
FDFT1
NAPEPLD
FDPS
PXT1
FDX1
FDXR
FECH
ALDH3A2
FER
FGA
FGB
FGD1
FGF1
FGF2
FGF3
ABCD2
FGF6
FGF8
FGF9
FGF10
ALDOA
FGFR1
FGFR3
FGFR2
FGFR4
FGG
FH
FHIT
FHL1
FHL3
VEGFD
FKBP1A
ITGA11
MRAS
FKBP1B
RAB11FIP2
VASH1
ADNP2
CHSY1
NLRP1
MORC2
ALDOB
FOXG1
CARD8
KLRK1
MSRB2
PLA2R1
ATF6
SEPHS2
SEPHS1
SIRT2
SCAP
SNW1
FOXF1
DKK1
PTGR1
CYP2G1P
P2RX2
TRIM32
FOXC1
MYH15
ALDOC
PLCH1
FOXE3
FAIM2
FOXJ1
KDM1A
FOXC2
WDTC1
FOXE1
FOXM1
NMNAT2
ZNF609
SETX
SWAP70
RRP1B
FOXO1
TRIM35
FOXO3
ZNF423
CDK19
AKR1B1
FLG
KDM6B
SMC5
LRCH1
GRAMD4
NCDN
NUP205
SLC35D1
FLNB
LPIN1
PASK
FLNC
FLOT2
PSME4
ACSBG1
FLT1
NUP210
PLCL2
ARHGEF9
FLT3LG
PLCB1
PPIP5K2
MCF2L
DNMBP
NUP160
FMOD
SASH1
SZT2
SYNE1
FN1
OBSL1
ARHGEF12
PPP1R13B
PUM2
ARHGEF18
TNS2
CRTC1
RRP8
AHCYL2
NCSTN
PIP5K1C
ATP13A2
SIRT5
SIRT4
SIRT3
SIRT1
ZFPM2
MLYCD
ITGB3BP
SLC7A8
RYBP
HEY1
GCAT
QPRT
HEY2
HAAO
NUP188
SCRIB
MORC3
FOS
NNT
SLC16A8
FOSB
SEC14L2
MAPK8IP2
FPGS
CHST5
DDAH2
ZNF346
DDAH1
FPR2
CASP14
PDSS1
HEBP2
AMACR
DAPK2
PHLDA3
BACE1
KPNA6
NUP62
LY96
PPP1R15A
PLA2G15
SGK3
BHMT2
AIPL1
PPIL2
MAFF
IL17RA
APOL2
BCL2L13
MTCH1
MTCH2
ALOX12
FXN
ABCA4
ALOX5
ALOX5AP
ALOX12B
VGLL2
DEFB114
STAC3
PELI3
ALOX15B
MTOR
FRG1
FRZB
FSHB
NR5A2
ABL1
NR5A1
FUT7
FUT8
TECRL
FYN
IPMK
FZD2
IFI6
MSRB3
G6PD
ETFBKMT
MPV17L
CASC2
PLA2G4F
MCOLN2
H2BC1
PCSK9
NPNT
GK5
SERINC5
GCSAM
GPX6
CBY1
NGEF
FBXO7
LMOD1
SPDEF
TNFAIP8
KLK5
PRDX5
TXN2
GALK1
ASF1A
BRMS1
WHRN
PRKD2
MPC2
MTHFD1L
SGMS1
SOSTDC1
WWTR1
SIN3A
ZNF385A
PNKD
GAPDH
MMACHC
HINFP
ULK3
HIGD1A
CLIP3
MOXD1
TKFC
ACOT11
OSBPL3
IPCEF1
GLCE
ANKRD17
GIGYF2
APPL1
HACL1
DECR2
ARHGEF26
LDLRAP1
TCTN3
ZBTB20
ABCA12
NOC2L
RSL1D1
NPHP4
GART
AMD1
GAS6
PHGDH
STAP1
GATA1
TIAM2
GATA2
GATA3
GATA4
FBXO22
GATA6
FBXO5
FBXO4
HIBCH
GATM
FGF20
ANKRD2
GBA
FGF21
GAPDHS
FAM162A
GC
GCDH
GCH1
GCHFR
GCK
GCKR
NUPR1
KAT2A
GCNT1
HEYL
MYOF
GCNT2
LATS2
IL36RN
GCSH
ITGB1BP2
AATF
SRPK3
BSCL2
GREM1
MSTN
MAGEA2B
GDNF
AMFR
GFI1
GGT1
GGT3P
AMH
GGTA1P
B4GALT1
GGT7
GGT5
OPLAH
GHRHR
GHSR
GIP
GJA1
TPK1
BEX3
NPHP3
NOX1
GJB2
ANKRD1
AMPD2
GK
CACYBP
GK2
DKKL1
DKK3
INPP5J
CIDEB
NAAA
GLS2
PRELID1
GLA
IL36B
IL37
IL36A
IL17B
AMPD3
C5AR2
SERP1
NMRK2
SULT1C4
COQ2
ARHGEF16
MMADHC
PDCD4
SULT1B1
PDLIM3
BMP10
MOCS3
HPGDS
GLDC
ANGPTL3
GLG1
RABGEF1
STK39
MCAT
GLI1
BIN1
HTRA2
MAT2B
AMT
GNAI2
GNAI3
GNAO1
GNAS
GNB3
GNRH1
GOT1
GPC1
GPD1
GPD2
GPI
GPLD1
GPR3
POC1B
IGKV1-5
BLOC1S2
MKX
NEAT1
BCL9L
PGM2L1
IGSF22
CXCR3
KSR2
SLC24A5
PLA2G4D
GPR15
PGP
IGHV4-59
NUDT7
IGHV4-39
IGHV4-34
FADS6
ANGPT1
GPR18
TMEM102
GDPD1
IGHV3-53
METRNL
IGHV3-48
SIGLEC15
ZADH2
IGHV3-33
CXCL17
MAMSTR
IGHV3-30
IGHV3-23
TAFA3
THEM5
IGHV3-13
IGHV3-11
IGHV3-9
IGHV3-7
IGHV2-70
IGHV2-5
IGHV1-69
SYPL2
ANGPT2
DLL1
GPER1
C3orf38
CCDC66
CYP4V2
SH3PXD2B
RNF180
NSMCE2
GPR37
NLRP2B
FFAR3
FFAR2
ANK2
MKNK2
GPX1
GPX2
IGLV7-43
IGLV6-57
GPX3
IGLV3-27
IGLV3-25
IGLV3-21
IGLV3-19
GPX5
IGLV3-1
IGLV2-23
IGLV2-14
IGLV2-11
IGLV2-8
GPX7
IGLV1-51
IGLV1-47
IGLV1-44
IGLV1-40
IGLC7
GRB2
GRB7
GRB10
IGKV3D-20
IGKV3D-11
GRB14
IGKV2D-30
IGKV2D-28
RAPGEF1
IGKV1D-39
IGKV1D-33
IGKV1D-12
IGKV5-2
IGKV4-1
IGKV3-20
IGKV3-15
IGKV2-40
IGKV2-30
IGKV2-29
IGKV2-28
IGKV1-39
IGKV1-17
IGKV1-16
IGKV1-12
GRN
SLC27A6
ACAD9
TMEM14A
GRIK2
RGCC
HIPK2
ABR
GRIK5
GRIN1
GRIN2A
GRIN2B
GRINA
PYCARD
TBK1
SAP30BP
ANKRD11
LGALS13
CD274
GRM5
CXCL1
SLC25A5
CXCL2
CXCL3
PDIA3
GSK3A
GSK3B
GSN
GSR
GSTA1
GSTA2
GSTA3
GSTA4
GSTM1
GSTM2
GSTM3
GSTM4
GSTM5
GSTP1
GSTT1
GSTZ1
MSH6
TMOD4
TMOD3
TMOD2
CYP2S1
VPREB3
GUCY1B1
GRHL1
TFCP2L1
SENP1
TFPT
NPC1L1
SNX10
MYLPF
EEF2K
UBIAD1
PYCR2
GYPA
GYPB
DSE
PNMA3
OSGIN1
GYPC
SLC25A24
PRICKLE4
CDIP1
PSAT1
UBQLN1
GZMH
ACAA1
ERO1A
TBX21
GZMA
GZMB
H1-5
ANXA1
H2AX
H3-3A
H3-3B
HAGH
HADHA
HADHB
HADH
HAS2
HBA1
HBA2
HBM
HBB
HBD
HBE1
HBG1
HBG2
HBQ1
HBZ
HCK
HCRT
HTT
HDAC1
HDAC2
HDC
HDLBP
NCKAP1L
HFE
ANXA5
SOX8
ADGRE2
HGF
NRG1
EHD2
ANXA6
HIC1
HIF1A
HIP1
UBE2K
HINT1
HK1
HK2
ACACA
HK3
AOAH
HLF
HLA-E
HLA-G
AOC2
HLX
HMBS
HMGB1
HMGB2
HMGCR
HMGCS1
HMGCS2
HMGA1
HMOX2
FOXA1
KLHL10
NUDT2
HNRNPD
APOF
HNRNPK
HNRNPU
ACACB
HOXA5
HOXA7
APBB1
HOXC10
APBB2
HOXD9
HOXD10
APC
HP
HPGD
HPN
HPR
HPRT1
AIRE
HRAS
MMAB
HRH1
HRG
PRMT2
APEX1
HES1
BIRC2
HSD17B3
HSD17B4
HSF1
HSF2
HSF4
ACADL
DNAJA1
HSPA1A
HSPA1B
HSPA5
HSPB1
HSP90AA1
HSP90AB1
HSPD1
HSPE1
DNAJB1
NDST1
FOXN2
APOA1
HTR1A
HTR2A
APOA2
APOA4
HYAL1
IAPP
CHSY3
APOB
ICAM1
NLRP10
HCAR2
FFAR4
TMEM119
JMJD8
ID1
CYP27C1
ID2
ID3
ACADM
SLC35D3
ACER2
VSIG1
RTL4
CYP26C1
NANOS1
MALRD1
APOC1
ACSM4
ANKRD33
IDE
NEK5
IDH1
IDH2
IDI1
IFI16
IFI27
NANOS3
AQP8
IFIT2
APOC2
LOC344967
APOC3
IFNB1
IFNG
MOGAT3
APOD
CAVIN4
IFRD1
TUBB2B
SLC35B2
APOE
IGF1R
RBPMS2
IGF2
ACSM2B
IGF2R
IGFBP1
IGFBP2
IGFBP5
HCN1
NUP43
CCN1
IGHA1
IGHA2
NMNAT3
ACADS
APOH
IGHG3
IGHM
APP
JCHAIN
IGKC
RBPJ
TICAM2
BMP8A
LILRA5
IGLC1
IGLC2
IGLC3
IGLC6
IGLL1
IHH
IL1A
IL1B
IL1R1
IL1RN
IL2
FASLG
IL4
IL4R
IL6
IL6R
IL6ST
IL7
CXCL8
CXCR1
CXCR2
AQP1
IL10
AQP2
IL12A
IL12B
IL13
ACADSB
AQP3
IL15
IL16
IL17A
IL18
FOXK2
AQP4
ILK
IMPA1
IMPA2
IDO1
ING2
INHBA
INHBB
CXCL10
INPP1
INS
INPP4A
INPP5A
INPP5B
INPP5D
INPPL1
INSIG1
INSM1
INSR
PDX1
IRAK1
ITGA6
IREB2
AQP9
IRF4
IRF5
IRS1
AR
ISL1
ITGA1
ITGA2
ITGA2B
ITGA3
ITGA4
ITGA5
ITGA7
ITGA9
ITGAL
ITGAM
ITGAV
ITGAX
ITGB1
ITGB2
ITGB3
EIF6
ITGB7
ACADVL
ITPK1
ITPKA
ITPKB
ITPR1
ITPR2
IVD
JAK2
JARID2
JUN
JUNB
JUND
GSTK1
KARS1
AREG
KCNA5
KCNC2
MIA3
KCNE1
NRROS
KCNH1
ERCC6L2
LRRC10
SLC27A1
KCNK2
USP17L2
KCNMA1
KCNMB1
ARF4
KCNQ1
KDR
KEL
ACAT1
KIR2DL4
KIT
KLKB1
KNG1
ARG1
KPNB1
ARG2
KPNA4
KRAS
KRT1
KRT8
KRT14
KRT16
RHOA
KRT18
ILDR2
C10orf99
ENO4
ARMS2
RHOB
KRT19
IGHV1OR15-1
C2CD4B
INCA1
CCL4L1
KRT33B
HES5
HRNR
FLG2
KRT83
PLEKHM3
GFRAL
IYD
L1CAM
MYMK
USP27X
ACAT2
LAMA2
NUDT19
LAMA4
LAMA5
LAMP1
HELT
STMN1
LBP
LBR
LCAT
LCK
LCN1
LCN2
LDHA
LDHB
LDHC
LDLR
LEP
LEPR
LGALS1
LGALS3
LGALS9
LHCGR
LIF
LIMS1
LIPA
LIPC
LIPE
FADS1
FADS3
LMNA
ST20
SIGLEC16
CHCHD10
LNPEP
HACD4
LOX
LOXL2
SRRD
LPL
LPO
PLPP6
LRP1
LRP2
LSS
LTA4H
LTA
ARNT
CYP4F3
LTBP3
LTBR
LTC4S
LTF
DUOXA2
LTK
ARNTL
LUM
CD180
LYN
MIRLET7B
MIR100
MIR103A1
MIR103A2
LYZ
MIR107
MIR10A
MIR1-1
MIR1-2
MIR125A
MIR125B1
MIR125B2
MIR126
MIR128-1
MIR128-2
MIR132
MIR133A1
MIR133A2
MIR137
MIR140
MIR142
MIR143
MIR144
MIR145
MIR146A
MIR15A
MIR15B
MIR16-1
MIR16-2
MIR17
MIR18A
MIR181A2
MIR181B1
MIR181B2
MIR182
MIR183
MIR185
MIR188
MIR195
MIR199A1
MIR199A2
MIR199B
MIR19A
MIR19B1
MIR19B2
MIR200A
MIR200B
MIR204
MIR206
MIR208A
MIR21
MIR210
MIR212
MIR181A1
MIR217
MIR22
MIR221
MIR222
MIR223
MIR23A
MIR24-1
MIR24-2
MIR25
MIR26A1
MIR26A2
MIR26B
MIR27B
MIR29A
MIR29B1
MIR29B2
MIR29C
MIR30C1
MIR30C2
MIR320A
MIR33A
MIR34A
MIR92A1
MIR92A2
MIR96
MIR98
MIR99B
EPCAM
MIR17HG
ARRB1
SMAD3
SMAD4
ARRB2
SMAD7
MAG
MAGEA2
MAGEA3
MAK
MAL
MAOA
MAOB
MAPT
CCL3L3
MAS1
MAT1A
MAT2A
BLID
MAZ
MB
MBD1
MBL2
MBNL1
MC1R
MC3R
MC4R
CHST6
MCF2
MCL1
MDK
MECP2
MEF2A
BORCS8-MEF2B
MEF2C
MEF2D
MEIS1
MAP3K3
MAP3K5
MEOX2
MET
MFAP2
MGAT3
KITLG
MGMT
MGST1
MGST2
MGST3
CD99
ASAH1
MICB
MIF
CXCL9
ASCL1
MLH1
MAP3K9
MAP3K10
MAP3K11
ACHE
FOXO4
MME
MMP1
MMP2
MMP3
MMP7
MMP8
MMP9
MMP14
MMP19
MNDA
MNT
MOCS1
MOCS2
ASIP
CD200
MPO
[truncated: 1,921 more rows]

## Sheet: Table S2
Ferroptosis-related molecular clusters
sample	cluster
TCGA-EJ-5505-01A	ferr.clusterA
TCGA-ZG-A9L6-01A	ferr.clusterB
TCGA-HC-A8D0-01A	ferr.clusterA
TCGA-VN-A88I-01A	ferr.clusterB
TCGA-KK-A8IA-01A	ferr.clusterA
TCGA-KC-A7FA-01A	ferr.clusterA
TCGA-KK-A6E1-01A	ferr.clusterA
TCGA-H9-7775-01A	ferr.clusterA
TCGA-HC-8262-01A	ferr.clusterA
TCGA-EJ-7797-01A	ferr.clusterB
TCGA-HC-7738-01A	ferr.clusterA
TCGA-V1-A8MG-01A	ferr.clusterA
TCGA-ZG-A8QX-01A	ferr.clusterB
TCGA-XK-AAJP-01A	ferr.clusterA
TCGA-G9-6379-01A	ferr.clusterB
TCGA-EJ-7314-01A	ferr.clusterB
TCGA-EJ-7125-01A	ferr.clusterB
TCGA-VP-A87J-01A	ferr.clusterB
TCGA-EJ-8468-01A	ferr.clusterB
TCGA-EJ-5527-01A	ferr.clusterA
TCGA-G9-6333-01A	ferr.clusterB
TCGA-HC-7749-01A	ferr.clusterA
TCGA-G9-6338-01A	ferr.clusterB
TCGA-ZG-A9L0-01A	ferr.clusterB
TCGA-J4-AATZ-01A	ferr.clusterA
TCGA-HC-7232-01A	ferr.clusterA
TCGA-EJ-A7NN-01A	ferr.clusterA
TCGA-CH-5750-01A	ferr.clusterB
TCGA-QU-A6IP-01A	ferr.clusterB
TCGA-J4-A67Q-01A	ferr.clusterB
TCGA-G9-6348-01A	ferr.clusterB
TCGA-YL-A8SC-01A	ferr.clusterA
TCGA-VP-A878-01A	ferr.clusterB
TCGA-KK-A7B1-01A	ferr.clusterA
TCGA-EJ-5525-01A	ferr.clusterA
TCGA-HC-7752-01A	ferr.clusterA
TCGA-FC-7708-01A	ferr.clusterA
TCGA-2A-A8W3-01A	ferr.clusterA
TCGA-G9-6362-01A	ferr.clusterA
TCGA-WW-A8ZI-01A	ferr.clusterA
TCGA-EJ-A8FP-01A	ferr.clusterB
TCGA-G9-6370-01A	ferr.clusterB
TCGA-G9-6377-01A	ferr.clusterA
TCGA-ZG-A9N3-01A	ferr.clusterA
TCGA-Y6-A8TL-01A	ferr.clusterA
TCGA-CH-5790-01A	ferr.clusterA
TCGA-ZG-A9L4-01A	ferr.clusterB
TCGA-EJ-5519-01A	ferr.clusterA
TCGA-XK-AAK1-01A	ferr.clusterA
TCGA-EJ-5495-01A	ferr.clusterA
TCGA-VN-A88O-01A	ferr.clusterB
TCGA-HC-8216-01A	ferr.clusterB
TCGA-2A-AAYF-01A	ferr.clusterA
TCGA-HI-7169-01A	ferr.clusterB
TCGA-EJ-5498-01A	ferr.clusterB
TCGA-CH-5738-01A	ferr.clusterB
TCGA-KK-A7B2-01A	ferr.clusterB
TCGA-J4-A67S-01A	ferr.clusterB
TCGA-YL-A9WJ-01A	ferr.clusterB
TCGA-HC-7819-01A	ferr.clusterA
TCGA-ZG-A8QZ-01A	ferr.clusterB
TCGA-KK-A7AW-01A	ferr.clusterA
TCGA-ZG-A9LS-01A	ferr.clusterB
TCGA-KK-A7B3-01A	ferr.clusterA
TCGA-TP-A8TT-01A	ferr.clusterA
TCGA-G9-A9S7-01A	ferr.clusterA
TCGA-EJ-5514-01A	ferr.clusterA
TCGA-H9-A6BX-01A	ferr.clusterB
TCGA-EJ-7328-01A	ferr.clusterB
TCGA-J4-A67K-01A	ferr.clusterB
TCGA-2A-AAYU-01A	ferr.clusterA
TCGA-2A-A8W1-01A	ferr.clusterA
TCGA-G9-A9S0-01A	ferr.clusterA
TCGA-EJ-A46E-01A	ferr.clusterB
TCGA-EJ-A65J-01A	ferr.clusterA
TCGA-EJ-5526-01A	ferr.clusterA
TCGA-HC-7075-01A	ferr.clusterA
TCGA-KK-A8IK-01A	ferr.clusterA
TCGA-EJ-5531-01A	ferr.clusterB
TCGA-EJ-5542-01A	ferr.clusterA
TCGA-CH-5767-01A	ferr.clusterB
TCGA-KK-A6E6-01A	ferr.clusterB
TCGA-CH-5743-01A	ferr.clusterB
TCGA-HC-7821-01A	ferr.clusterA
TCGA-M7-A720-01A	ferr.clusterB
TCGA-HC-A4ZV-01A	ferr.clusterA
TCGA-HC-8261-01A	ferr.clusterA
TCGA-G9-6356-01A	ferr.clusterB
TCGA-ZG-A9NI-01A	ferr.clusterB
TCGA-HC-7078-01A	ferr.clusterB
TCGA-EJ-7782-01A	ferr.clusterA
TCGA-HC-7737-01A	ferr.clusterB
TCGA-H9-A6BY-01A	ferr.clusterA
TCGA-J9-A8CP-01A	ferr.clusterA
TCGA-EJ-A46B-01A	ferr.clusterB
TCGA-VN-A943-01A	ferr.clusterA
TCGA-HC-A9TH-01A	ferr.clusterA
TCGA-G9-6499-01A	ferr.clusterB
TCGA-CH-5764-01A	ferr.clusterA
TCGA-EJ-5504-01A	ferr.clusterA
TCGA-J4-A67M-01A	ferr.clusterB
TCGA-HC-7742-01A	ferr.clusterA
TCGA-CH-5794-01A	ferr.clusterA
TCGA-YL-A8HO-01A	ferr.clusterB
TCGA-KC-A7FD-01A	ferr.clusterA
TCGA-EJ-7794-01A	ferr.clusterB
TCGA-YL-A8HM-01A	ferr.clusterA
TCGA-HC-7080-01A	ferr.clusterA
TCGA-HC-8259-01A	ferr.clusterA
TCGA-XJ-A83H-01A	ferr.clusterB
TCGA-J4-A83J-01A	ferr.clusterB
TCGA-G9-A9S4-01A	ferr.clusterA
TCGA-X4-A8KQ-01A	ferr.clusterB
TCGA-EJ-5507-01A	ferr.clusterA
TCGA-CH-5745-01A	ferr.clusterB
TCGA-HC-8258-01A	ferr.clusterB
TCGA-HC-8257-01A	ferr.clusterA
TCGA-XK-AAJR-01A	ferr.clusterA
TCGA-EJ-A7NG-01A	ferr.clusterB
TCGA-J4-8198-01A	ferr.clusterA
TCGA-ZG-A9KY-01A	ferr.clusterA
TCGA-V1-A9O5-01A	ferr.clusterA
TCGA-KC-A4BR-01A	ferr.clusterB
TCGA-EJ-5524-01A	ferr.clusterA
TCGA-EJ-7792-01A	ferr.clusterB
TCGA-ZG-A9L5-01A	ferr.clusterA
TCGA-FC-A8O0-01A	ferr.clusterB
TCGA-EJ-7784-01A	ferr.clusterA
TCGA-HC-7209-01A	ferr.clusterA
TCGA-J9-A52C-01A	ferr.clusterB
TCGA-KK-A7AU-01A	ferr.clusterA
TCGA-V1-A9OF-01A	ferr.clusterA
TCGA-G9-7510-01A	ferr.clusterB
TCGA-J4-A67R-01A	ferr.clusterB
TCGA-EJ-A65G-01A	ferr.clusterA
TCGA-HC-A8D1-01A	ferr.clusterB
TCGA-EJ-8472-01A	ferr.clusterA
TCGA-HC-7820-01A	ferr.clusterA
TCGA-EJ-5494-01A	ferr.clusterB
TCGA-EJ-A7NH-01A	ferr.clusterB
TCGA-XJ-A9DK-01A	ferr.clusterB
TCGA-EJ-7123-01A	ferr.clusterA
TCGA-G9-6496-01A	ferr.clusterA
TCGA-EJ-7330-01A	ferr.clusterB
TCGA-KK-A8I4-01A	ferr.clusterA
TCGA-TK-A8OK-01A	ferr.clusterB
TCGA-HC-7744-01A	ferr.clusterA
TCGA-HC-A6AL-01A	ferr.clusterA
TCGA-KK-A6E5-01A	ferr.clusterA
TCGA-EJ-5530-01A	ferr.clusterA
TCGA-2A-A8VX-01A	ferr.clusterA
TCGA-HC-A632-01A	ferr.clusterA
TCGA-CH-5769-01A	ferr.clusterA
TCGA-ZG-A9MC-01A	ferr.clusterB
TCGA-M7-A724-01A	ferr.clusterA
TCGA-EJ-5508-01A	ferr.clusterA
TCGA-YL-A8SI-01A	ferr.clusterB
TCGA-M7-A725-01A	ferr.clusterA
TCGA-YL-A9WL-01A	ferr.clusterA
TCGA-KK-A8IJ-01A	ferr.clusterB
TCGA-V1-A9Z8-01A	ferr.clusterB
TCGA-YL-A8HL-01A	ferr.clusterA
TCGA-EJ-7789-01A	ferr.clusterA
TCGA-ZG-A9LZ-01A	ferr.clusterA
TCGA-EJ-5497-01A	ferr.clusterA
TCGA-QU-A6IN-01A	ferr.clusterA
TCGA-CH-5752-01A	ferr.clusterA
TCGA-M7-A722-01A	ferr.clusterA
TCGA-EJ-A46I-01A	ferr.clusterB
TCGA-M7-A721-01A	ferr.clusterA
TCGA-KK-A59Z-01A	ferr.clusterB
TCGA-VP-A876-01A	ferr.clusterA
TCGA-EJ-7317-01A	ferr.clusterA
TCGA-EJ-A8FN-01A	ferr.clusterB
TCGA-XJ-A83F-01A	ferr.clusterA
TCGA-V1-A9OT-01A	ferr.clusterA
TCGA-4L-AA1F-01A	ferr.clusterA
TCGA-EJ-A8FU-01A	ferr.clusterB
TCGA-CH-5761-01A	ferr.clusterA
TCGA-YL-A8HJ-01A	ferr.clusterB
TCGA-QU-A6IL-01A	ferr.clusterB
TCGA-KK-A6E2-01A	ferr.clusterA
TCGA-CH-5741-01A	ferr.clusterA
TCGA-EJ-A7NJ-01A	ferr.clusterB
TCGA-EJ-A8FS-01A	ferr.clusterA
TCGA-XK-AAJU-01A	ferr.clusterB
TCGA-VN-A88N-01A	ferr.clusterA
TCGA-XK-AAJA-01A	ferr.clusterA
TCGA-HC-7745-01A	ferr.clusterB
TCGA-KK-A8I7-01A	ferr.clusterB
TCGA-J4-A83L-01A	ferr.clusterB
TCGA-EJ-7321-01A	ferr.clusterA
TCGA-V1-A8WN-01A	ferr.clusterB
TCGA-EJ-A65F-01A	ferr.clusterA
TCGA-XK-AAIW-01A	ferr.clusterA
TCGA-CH-5737-01A	ferr.clusterB
TCGA-CH-5744-01A	ferr.clusterA
TCGA-J4-A67L-01A	ferr.clusterA
TCGA-KK-A6DY-01A	ferr.clusterB
TCGA-XK-AAJT-01A	ferr.clusterB
TCGA-KK-A6E0-01A	ferr.clusterA
TCGA-HC-A6AN-01A	ferr.clusterA
TCGA-J9-A52E-01A	ferr.clusterA
TCGA-YL-A8SB-01A	ferr.clusterA
TCGA-VP-A87C-01A	ferr.clusterB
TCGA-YL-A8S9-01A	ferr.clusterA
TCGA-QU-A6IM-01A	ferr.clusterB
TCGA-ZG-A9M4-01A	ferr.clusterA
TCGA-HC-A8CY-01A	ferr.clusterA
TCGA-CH-5753-01A	ferr.clusterB
TCGA-2A-A8VT-01A	ferr.clusterA
TCGA-KK-A5A1-01A	ferr.clusterA
TCGA-G9-6336-01A	ferr.clusterB
TCGA-J4-A83N-01A	ferr.clusterA
TCGA-KK-A59V-01A	ferr.clusterA
TCGA-J4-A67O-01A	ferr.clusterB
TCGA-X4-A8KS-01A	ferr.clusterB
TCGA-HC-7230-01A	ferr.clusterA
TCGA-XJ-A9DI-01A	ferr.clusterB
TCGA-KC-A4BN-01A	ferr.clusterB
TCGA-YL-A8S8-01A	ferr.clusterA
TCGA-EJ-A7NF-01A	ferr.clusterA
TCGA-YL-A8SA-01A	ferr.clusterA
TCGA-XA-A8JR-01A	ferr.clusterB
TCGA-EJ-8470-01A	ferr.clusterB
TCGA-V1-A9OL-01A	ferr.clusterA
TCGA-CH-5791-01A	ferr.clusterA
TCGA-TP-A8TV-01A	ferr.clusterA
TCGA-G9-6364-01A	ferr.clusterA
TCGA-J9-A8CL-01A	ferr.clusterA
TCGA-G9-6494-01A	ferr.clusterA
TCGA-G9-7523-01A	ferr.clusterB
TCGA-KK-A8IG-01A	ferr.clusterB
TCGA-SU-A7E7-01A	ferr.clusterB
TCGA-VN-A88M-01A	ferr.clusterB
TCGA-G9-7521-01A	ferr.clusterA
TCGA-V1-A8WS-01A	ferr.clusterA
TCGA-G9-6347-01A	ferr.clusterB
TCGA-V1-A8MU-01A	ferr.clusterB
TCGA-G9-6373-01A	ferr.clusterA
TCGA-CH-5788-01A	ferr.clusterA
TCGA-QU-A6IO-01A	ferr.clusterB
TCGA-YL-A8HK-01A	ferr.clusterA
TCGA-HC-7212-01A	ferr.clusterA
TCGA-CH-5771-01A	ferr.clusterB
TCGA-YL-A9WY-01A	ferr.clusterA
TCGA-HC-7750-01A	ferr.clusterB
TCGA-2A-A8VV-01A	ferr.clusterA
TCGA-HC-A76W-01A	ferr.clusterB
TCGA-J4-A83K-01A	ferr.clusterB
TCGA-G9-6343-01A	ferr.clusterA
TCGA-EJ-7793-01A	ferr.clusterB
TCGA-HC-A6AP-01A	ferr.clusterB
TCGA-XQ-A8TA-01A	ferr.clusterA
TCGA-EJ-A46G-01A	ferr.clusterA
TCGA-J4-A6G1-01A	ferr.clusterB
TCGA-HC-7736-01A	ferr.clusterB
TCGA-ZG-A9LM-01A	ferr.clusterB
TCGA-KK-A7B4-01A	ferr.clusterA
TCGA-ZG-A9LU-01A	ferr.clusterB
TCGA-FC-A5OB-01A	ferr.clusterA
TCGA-G9-6351-01A	ferr.clusterB
TCGA-EJ-5503-01A	ferr.clusterB
TCGA-J4-AAU2-01A	ferr.clusterB
TCGA-EJ-5511-01A	ferr.clusterA
TCGA-CH-5751-01A	ferr.clusterA
TCGA-CH-5792-01A	ferr.clusterB
TCGA-KC-A7F6-01A	ferr.clusterA
TCGA-EJ-5510-01A	ferr.clusterB
TCGA-HC-7211-01A	ferr.clusterB
TCGA-HC-7818-01A	ferr.clusterB
TCGA-J4-A67N-01A	ferr.clusterB
TCGA-EJ-5506-01A	ferr.clusterB
TCGA-VP-A87H-01A	ferr.clusterB
TCGA-KK-A7AV-01A	ferr.clusterB
TCGA-VP-A87B-01A	ferr.clusterA
TCGA-HC-8213-01A	ferr.clusterA
TCGA-G9-6369-01A	ferr.clusterA
TCGA-ZG-A9LN-01A	ferr.clusterB
TCGA-HC-7233-01A	ferr.clusterA
TCGA-VN-A88K-01A	ferr.clusterA
TCGA-EJ-7791-01A	ferr.clusterB
TCGA-CH-5746-01A	ferr.clusterB
TCGA-EJ-7327-01A	ferr.clusterA
TCGA-EJ-AB20-01A	ferr.clusterB
TCGA-CH-5762-01A	ferr.clusterB
TCGA-KK-A8I5-01A	ferr.clusterA
TCGA-EJ-5515-01A	ferr.clusterB
TCGA-G9-6367-01A	ferr.clusterB
TCGA-V1-A9O7-01A	ferr.clusterB
TCGA-G9-6363-01A	ferr.clusterA
TCGA-V1-A9O9-01A	ferr.clusterA
TCGA-FC-A66V-01A	ferr.clusterB
TCGA-EJ-5509-01A	ferr.clusterA
TCGA-HC-A6HX-01A	ferr.clusterB
TCGA-V1-A9Z7-01A	ferr.clusterA
TCGA-XJ-A83G-01A	ferr.clusterA
TCGA-2A-AAYO-01A	ferr.clusterB
TCGA-KK-A59X-01A	ferr.clusterA
TCGA-CH-5765-01A	ferr.clusterA
TCGA-VP-A87D-01A	ferr.clusterA
TCGA-V1-A8WL-01A	ferr.clusterB
TCGA-ZG-A8QW-01A	ferr.clusterB
TCGA-EJ-7785-01A	ferr.clusterA
TCGA-VN-A88R-01A	ferr.clusterA
TCGA-G9-6384-01A	ferr.clusterB
TCGA-V1-A8MK-01A	ferr.clusterB
TCGA-ZG-A9L9-01A	ferr.clusterB
TCGA-ZG-A9LY-01A	ferr.clusterB
TCGA-2A-A8VL-01A	ferr.clusterB
TCGA-EJ-5522-01A	ferr.clusterA
TCGA-EJ-A65E-01A	ferr.clusterA
TCGA-EJ-A7NK-01A	ferr.clusterB
TCGA-EJ-5496-01A	ferr.clusterA
TCGA-HC-7081-01A	ferr.clusterA
TCGA-EJ-7315-01A	ferr.clusterA
TCGA-HC-7748-01A	ferr.clusterB
TCGA-KK-A8II-01A	ferr.clusterA
TCGA-J9-A8CK-01A	ferr.clusterA
TCGA-EJ-5502-01A	ferr.clusterB
TCGA-HC-A76X-01A	ferr.clusterA
TCGA-J9-A8CM-01A	ferr.clusterA
TCGA-KK-A7B0-01A	ferr.clusterB
TCGA-J4-A67T-01A	ferr.clusterB
TCGA-HI-7168-01A	ferr.clusterB
TCGA-KK-A59Y-01A	ferr.clusterA
TCGA-Y6-A9XI-01A	ferr.clusterA
TCGA-V1-A9OY-01A	ferr.clusterA
TCGA-KC-A4BL-01A	ferr.clusterB
TCGA-YL-A9WK-01A	ferr.clusterB
TCGA-EJ-7788-01A	ferr.clusterA
TCGA-XK-AAJ3-01A	ferr.clusterA
TCGA-G9-6342-01A	ferr.clusterA
TCGA-EJ-5516-01A	ferr.clusterA
TCGA-EJ-5501-01A	ferr.clusterB
TCGA-KK-A8I9-01A	ferr.clusterB
TCGA-EJ-7786-01A	ferr.clusterB
TCGA-EJ-5532-01A	ferr.clusterA
TCGA-HC-7210-01A	ferr.clusterB
TCGA-XQ-A8TB-01A	ferr.clusterA
TCGA-HC-A6HY-01A	ferr.clusterA
TCGA-J9-A52B-01A	ferr.clusterA
TCGA-EJ-A7NM-01A	ferr.clusterA
TCGA-ZG-A8QY-01A	ferr.clusterA
TCGA-J4-A6M7-01A	ferr.clusterA
TCGA-KK-A8ID-01A	ferr.clusterA
TCGA-G9-6498-01A	ferr.clusterB
TCGA-V1-A9ZK-01A	ferr.clusterA
TCGA-EJ-7781-01A	ferr.clusterA
TCGA-G9-6353-01A	ferr.clusterB
TCGA-J9-A52D-01A	ferr.clusterA
TCGA-EJ-A46F-01A	ferr.clusterA
TCGA-ZG-A9LB-01A	ferr.clusterB
TCGA-KK-A6E3-01A	ferr.clusterB
TCGA-G9-7519-01A	ferr.clusterA
TCGA-KK-A8IM-01A	ferr.clusterA
TCGA-M7-A71Z-01A	ferr.clusterA
TCGA-G9-6378-01A	ferr.clusterB
TCGA-VP-AA1N-01A	ferr.clusterB
TCGA-HC-8266-01A	ferr.clusterB
TCGA-V1-A8X3-01A	ferr.clusterB
TCGA-V1-A9ZG-01A	ferr.clusterA
TCGA-XK-AAIR-01A	ferr.clusterB
TCGA-EJ-A8FO-01A	ferr.clusterB
TCGA-CH-5763-01A	ferr.clusterB
TCGA-KK-A7AP-01A	ferr.clusterA
TCGA-HC-7077-01A	ferr.clusterA
TCGA-EJ-AB27-01A	ferr.clusterB
TCGA-HC-8256-01A	ferr.clusterA
TCGA-YL-A9WH-01A	ferr.clusterA
TCGA-EJ-A65D-01A	ferr.clusterA
TCGA-G9-6371-01A	ferr.clusterA
TCGA-XK-AAIV-01A	ferr.clusterA
TCGA-2A-A8VO-01A	ferr.clusterB
TCGA-V1-A8WV-01A	ferr.clusterA
TCGA-M7-A71Y-01A	ferr.clusterB
TCGA-V1-A9OA-01A	ferr.clusterB
TCGA-VP-A87E-01A	ferr.clusterB
TCGA-FC-7961-01A	ferr.clusterA
TCGA-EJ-7331-01A	ferr.clusterB
TCGA-G9-6385-01A	ferr.clusterB
TCGA-HC-A631-01A	ferr.clusterA
TCGA-EJ-A46H-01A	ferr.clusterB
TCGA-J4-A83I-01A	ferr.clusterA
TCGA-V1-A9ZI-01A	ferr.clusterA
TCGA-KK-A7AY-01A	ferr.clusterA
TCGA-CH-5768-01A	ferr.clusterA
TCGA-EJ-5499-01A	ferr.clusterA
TCGA-ZG-A9L1-01A	ferr.clusterA
TCGA-V1-A9OH-01A	ferr.clusterA
TCGA-G9-6365-01A	ferr.clusterB
TCGA-HC-8265-01A	ferr.clusterA
TCGA-KK-A8IB-01A	ferr.clusterB
TCGA-KK-A6E7-01A	ferr.clusterA
TCGA-CH-5772-01A	ferr.clusterA
TCGA-YL-A9WX-01A	ferr.clusterB
TCGA-J4-AATV-01A	ferr.clusterB
TCGA-G9-7522-01A	ferr.clusterB
TCGA-J4-A6G3-01A	ferr.clusterB
TCGA-J4-A83M-01A	ferr.clusterB
TCGA-CH-5748-01A	ferr.clusterA
TCGA-XJ-A9DQ-01A	ferr.clusterB
TCGA-KC-A4BV-01A	ferr.clusterA
TCGA-HC-A6AO-01A	ferr.clusterA
TCGA-VP-A875-01A	ferr.clusterA
TCGA-G9-6329-01A	ferr.clusterB
TCGA-YJ-A8SW-01A	ferr.clusterA
TCGA-MG-AAMC-01A	ferr.clusterA
TCGA-KC-A7F3-01A	ferr.clusterB
TCGA-EJ-5521-01A	ferr.clusterA
TCGA-HC-7213-01A	ferr.clusterA
TCGA-V1-A8MF-01A	ferr.clusterB
TCGA-VN-A88L-01A	ferr.clusterB
TCGA-CH-5766-01A	ferr.clusterA
TCGA-VP-A872-01A	ferr.clusterA
TCGA-KK-A8IH-01A	ferr.clusterA
TCGA-J9-A8CN-01A	ferr.clusterB
TCGA-HC-7079-01A	ferr.clusterB
TCGA-ZG-A9ND-01A	ferr.clusterB
TCGA-CH-5739-01A	ferr.clusterA
TCGA-KK-A8I8-01A	ferr.clusterA
TCGA-EJ-5517-01A	ferr.clusterB
TCGA-VN-A88P-01A	ferr.clusterB
TCGA-EJ-7783-01A	ferr.clusterB
TCGA-EJ-8474-01A	ferr.clusterA
TCGA-EJ-5518-01A	ferr.clusterA
TCGA-G9-6332-01A	ferr.clusterA
TCGA-HC-A6AS-01A	ferr.clusterB
TCGA-KK-A8I6-01A	ferr.clusterA
TCGA-ZG-A9L2-01A	ferr.clusterB
TCGA-XJ-A9DX-01A	ferr.clusterA
TCGA-V1-A9OQ-01A	ferr.clusterA
TCGA-V1-A9OX-01A	ferr.clusterB
TCGA-KC-A7F5-01A	ferr.clusterA
TCGA-HI-7171-01A	ferr.clusterA
TCGA-EJ-8469-01A	ferr.clusterA
TCGA-KK-A6E4-01A	ferr.clusterA
TCGA-V1-A8ML-01A	ferr.clusterA
TCGA-CH-5754-01A	ferr.clusterA
TCGA-KK-A8IC-01A	ferr.clusterA
TCGA-G9-7509-01A	ferr.clusterB
TCGA-EJ-7115-01A	ferr.clusterB
TCGA-HC-A6AQ-01A	ferr.clusterB
TCGA-KK-A7AZ-01A	ferr.clusterA
TCGA-G9-6366-01A	ferr.clusterA
TCGA-G9-6354-01A	ferr.clusterA
TCGA-VP-A87K-01A	ferr.clusterA
TCGA-KK-A8IL-01A	ferr.clusterB
TCGA-HI-7170-01A	ferr.clusterB
TCGA-YL-A9WI-01A	ferr.clusterA
TCGA-G9-6339-01A	ferr.clusterB
TCGA-V1-A8WW-01A	ferr.clusterA
TCGA-CH-5789-01A	ferr.clusterB
TCGA-FC-A4JI-01A	ferr.clusterA
TCGA-EJ-A65M-01A	ferr.clusterA
TCGA-EJ-A6RA-01A	ferr.clusterB
TCGA-EJ-5512-01A	ferr.clusterB
TCGA-M7-A723-01A	ferr.clusterB
TCGA-KK-A7AQ-01A	ferr.clusterA
TCGA-EJ-A6RC-01A	ferr.clusterB
TCGA-KK-A8IF-01A	ferr.clusterA
TCGA-VP-A879-01A	ferr.clusterB
TCGA-HC-A48F-01A	ferr.clusterA
TCGA-VN-A88Q-01A	ferr.clusterA
TCGA-KC-A7FE-01A	ferr.clusterB
TCGA-EJ-A46D-01A	ferr.clusterB
TCGA-HC-7747-01A	ferr.clusterB
TCGA-HC-7231-01A	ferr.clusterA
TCGA-J4-8200-01A	ferr.clusterB
TCGA-HC-8260-01A	ferr.clusterB
TCGA-V1-A9ZR-01A	ferr.clusterB
TCGA-EJ-A65B-01A	ferr.clusterB
TCGA-V1-A8MM-01A	ferr.clusterA
TCGA-CH-5740-01A	ferr.clusterA
TCGA-G9-7525-01A	ferr.clusterA
TCGA-FC-A6HD-01A	ferr.clusterA
TCGA-V1-A9Z9-01A	ferr.clusterA
TCGA-G9-6361-01A	ferr.clusterA
TCGA-KK-A6E8-01A	ferr.clusterA
TCGA-HC-7740-01A	ferr.clusterB
TCGA-HC-A9TE-01A	ferr.clusterA

## Sheet: Table S3
Candidate ferroptosis-related gene set #2
	logFC	AveExpr	t	P.Value	adj.P.Val	B
TCEAL2	-1.36808	2.43686	-18.7169	4.35098e-59	2.54041e-54	124.703
HOXD11	-0.734331	0.796266	-18.2634	5.89824e-57	1.7219e-52	119.8
SOX15	-0.851403	1.44779	-18.1914	1.28303e-56	2.49708e-52	119.024
RHOB	-1.17312	7.08844	-18.0461	6.15291e-56	8.98125e-52	117.459
GRASP	-0.951514	2.13373	-17.9829	1.21653e-55	1.4206e-51	116.778
COL4A6	-0.941076	1.22474	-17.8772	3.79537e-55	3.69334e-51	115.642
ANKRD35	-0.804866	1.33	-17.647	4.50539e-54	3.75794e-50	113.172
GSTP1	-1.46036	5.18513	-17.4952	2.29297e-53	1.6735e-49	111.547
AVPI1	-0.944607	2.97485	-17.3853	7.44132e-53	4.05757e-49	110.372
RP11-867G23.10	-0.758459	0.940433	-17.3118	1.63307e-52	7.94586e-49	109.587
MPP2	-0.662225	1.04296	-17.1864	6.2313e-52	2.79867e-48	108.25
ARL4D	-0.993883	2.03451	-16.9806	5.58427e-51	2.17366e-47	106.061
FAM107A	-1.20077	2.75698	-16.9326	9.30234e-51	3.3946e-47	105.552
CYP27A1	-1.63962	3.59828	-16.8469	2.31215e-50	7.94113e-47	104.643
FBXO17	-0.78465	1.31731	-16.8339	2.65457e-50	8.6107e-47	104.505
HSPB8	-1.62561	4.27367	-16.7785	4.78109e-50	1.46923e-46	103.918
FAM46B	-1.11232	1.84101	-16.6806	1.34996e-49	3.941e-46	102.882
GNAL	-0.634723	1.1903	-16.6516	1.83416e-49	5.09959e-46	102.576
CTF1	-0.997412	2.12471	-16.5167	7.64627e-49	2.02929e-45	101.151
RP11-64B16.2	-0.82967	1.26315	-16.5077	8.41137e-49	2.13528e-45	101.056
RND3	-1.15676	2.84796	-16.4655	1.31215e-48	3.10763e-45	100.612
CX3CL1	-1.17509	3.44515	-16.4642	1.33062e-48	3.10763e-45	100.598
SRD5A2	-1.17682	1.77295	-16.4251	2.01087e-48	4.51572e-45	100.186
FHL2	-1.0633	3.05868	-16.3592	4.02656e-48	8.39638e-45	99.4931
S100A16	-1.13946	3.61929	-16.325	5.77488e-48	1.12393e-44	99.1332
CAV2	-0.782798	1.84061	-16.2935	8.04666e-48	1.47e-44	98.8022
CDC42EP4	-0.650601	3.76969	-16.1734	2.84413e-47	4.88412e-44	97.5422
CRYAB	-1.35345	3.67875	-16.1243	4.76425e-47	7.94772e-44	97.0275
B3GNT8	-0.665344	1.014	-16.0088	1.59951e-46	2.59418e-43	95.819
EFNB1	-0.717024	2.71122	-15.9993	1.76724e-46	2.78876e-43	95.7195
RAB7B	-0.671061	1.20506	-15.9653	2.5221e-46	3.8752e-43	95.3646
SPEG	-0.721753	1.21015	-15.9431	3.17974e-46	4.7604e-43	95.1334
SOX7	-0.685862	1.24202	-15.9217	3.98109e-46	5.81109e-43	94.9091
PGM5	-1.53814	3.57793	-15.8795	6.18656e-46	8.72356e-43	94.4693
PRIMA1	-0.770309	1.09845	-15.8781	6.27519e-46	8.72356e-43	94.4551
PGM5-AS1	-0.94104	1.40039	-15.8039	1.3612e-45	1.84828e-42	93.6825
CLIC6	-0.893698	1.63122	-15.7526	2.32401e-45	3.08391e-42	93.1488
PDLIM1	-0.98464	4.71695	-15.7222	3.19249e-45	4.08415e-42	92.8321
EFEMP2	-0.943658	2.80372	-15.7214	3.21769e-45	4.08415e-42	92.8242
IER3	-1.4088	3.63643	-15.6476	6.93453e-45	8.61461e-42	92.0582
SMTN	-1.07029	3.85644	-15.6169	9.54297e-45	1.1608e-41	91.7397
TCF7L1	-0.73716	1.94014	-15.5976	1.16625e-44	1.38967e-41	91.5396
APOBEC3C	-1.18373	2.94222	-15.4546	5.1452e-44	5.77717e-41	90.0589
SMIM10	-0.838521	1.96947	-15.3981	9.22864e-44	9.79696e-41	89.4761
GPRASP1	-0.786972	1.8856	-15.3949	9.53822e-44	9.94478e-41	89.4432
DMKN	-0.821027	1.19068	-15.3896	1.00822e-43	1.03275e-40	89.3879
CSRP1	-1.13298	5.89908	-15.3837	1.07144e-43	1.07859e-40	89.3272
ASB2	-0.920197	1.73946	-15.3806	1.10681e-43	1.09531e-40	89.2948
ACSF2	-0.841746	1.65834	-15.3497	1.52298e-43	1.48203e-40	88.9765
CD40	-0.916635	2.35265	-15.3073	2.35954e-43	2.25847e-40	88.5398
DNAJB5	-0.819525	2.0628	-15.2962	2.64519e-43	2.4515e-40	88.4258
PLEKHO2	-0.685395	3.00107	-15.2732	3.35529e-43	3.06102e-40	88.1886
RASL12	-1.1749	3.28967	-15.2381	4.81757e-43	4.29808e-40	87.8278
GSTM4	-0.639957	1.7287	-15.2373	4.8585e-43	4.29808e-40	87.8194
A4GALT	-0.727425	3.18096	-15.1867	8.18876e-43	7.13608e-40	87.2987
PTRF	-1.04506	6.11185	-15.1805	8.72697e-43	7.49326e-40	87.2352
C8orf88	-0.79003	1.35596	-15.1663	1.00944e-42	8.54175e-40	87.09
GPX3	-1.28857	4.18833	-15.1611	1.06567e-42	8.88876e-40	87.0359
HAAO	-0.836702	1.62856	-15.1166	1.68299e-42	1.36479e-39	86.5802
MEIS2	-0.862173	1.78863	-15.1055	1.88771e-42	1.50984e-39	86.4657
TNS4	-1.5303	2.18634	-15.0904	2.204e-42	1.73898e-39	86.3112
TRIP6	-0.895087	3.63955	-15.0656	2.84441e-42	2.19671e-39	86.0568
GSTM2	-0.752192	1.15448	-15.0471	3.43783e-42	2.60681e-39	85.8678
CCDC8	-0.878366	1.78427	-15.0367	3.82758e-42	2.86514e-39	85.7607
VWA5A	-0.763442	1.69626	-15.0213	4.47972e-42	3.31085e-39	85.6038
EVA1C	-0.778799	2.5245	-14.975	7.20461e-42	5.2582e-39	85.1299
SLC2A4	-0.97374	1.53024	-14.9619	8.23635e-42	5.93699e-39	84.9965
ARHGAP23	-0.80783	1.8212	-14.954	8.93314e-42	6.36072e-39	84.9155
RBFOX3	-0.747783	0.905543	-14.897	1.60068e-41	1.11261e-38	84.3339
AC053503.6	-1.06099	1.63038	-14.8404	2.85635e-41	1.93923e-38	83.7564
CCDC69	-0.860832	2.61771	-14.8306	3.15619e-41	2.11817e-38	83.6568
CNN2	-0.864267	4.34592	-14.8156	3.67842e-41	2.42085e-38	83.5041
PDPN	-0.831304	1.98227	-14.81	3.89319e-41	2.52246e-38	83.4475
RP11-58O9.2	-0.855696	0.890709	-14.8091	3.93143e-41	2.52246e-38	83.4378
CBX7	-0.587209	3.24719	-14.7811	5.22902e-41	3.23688e-38	83.1534
SLC16A5	-0.990369	1.64957	-14.7804	5.26664e-41	3.23688e-38	83.1462
GJB5	-0.889193	1.01074	-14.7581	6.61638e-41	4.02407e-38	82.9187
RBPMS	-0.908383	2.9666	-14.7561	6.75332e-41	4.06501e-38	82.8983
HOXD13	-1.01784	1.61643	-14.7525	7.00054e-41	4.17082e-38	82.8625
FOXF1	-0.996807	2.46428	-14.7422	7.77373e-41	4.58469e-38	82.758
SNHG18	-1.14052	2.02908	-14.7335	8.50009e-41	4.96295e-38	82.6689
GJA1	-1.1387	4.4062	-14.6987	1.21076e-40	6.93067e-38	82.3162
CAV1	-1.10189	3.78704	-14.6869	1.36544e-40	7.74018e-38	82.1963
RBM38	-0.707545	3.16198	-14.6806	1.45642e-40	8.17653e-38	82.132
MYL9	-1.48629	7.85362	-14.6629	1.74292e-40	9.69177e-38	81.9529
FENDRR	-0.780178	1.34459	-14.6268	2.51672e-40	1.38626e-37	81.5866
SMARCD3	-0.739062	2.26159	-14.5989	3.34272e-40	1.80714e-37	81.3036
POPDC2	-0.911849	2.3659	-14.5933	3.53727e-40	1.89478e-37	81.2472
S100A6	-1.18857	6.89844	-14.5712	4.42529e-40	2.3489e-37	81.0239
JPH2	-1.08161	2.26605	-14.5646	4.7305e-40	2.48829e-37	80.9574
RP11-832A4.7	-0.729318	0.872301	-14.5612	4.89637e-40	2.55254e-37	80.923
CLU	-1.19784	5.42248	-14.5583	5.04564e-40	2.60708e-37	80.8931
NDRG2	-0.801089	3.68033	-14.536	6.32726e-40	3.24061e-37	80.6674
SERPINB1	-0.9411	2.62493	-14.5252	7.05536e-40	3.55122e-37	80.5588
KCTD14	-0.707378	1.06529	-14.5021	8.92056e-40	4.45167e-37	80.325
WFDC2	-1.82283	4.05302	-14.4978	9.31596e-40	4.60959e-37	80.2817
CNN1	-1.53807	6.60359	-14.4701	1.23272e-39	6.04832e-37	80.0025
ETS2	-1.07643	4.15801	-14.4671	1.27026e-39	6.18053e-37	79.9726
EHD2	-0.978301	4.00477	-14.4593	1.3751e-39	6.58097e-37	79.8935
RASL11A	-1.04601	2.83356	-14.4389	1.69044e-39	7.95966e-37	79.6877
AOX1	-1.0397	1.91088	-14.4162	2.12588e-39	9.92989e-37	79.4592
TWIST2	-0.822014	1.67023	-14.4124	2.20978e-39	1.02399e-36	79.4206
PYGM	-1.01648	1.60054	-14.3992	2.52544e-39	1.15197e-36	79.2875
KCNMB1	-1.06603	2.49164	-14.3683	3.44767e-39	1.56046e-36	78.9772
SCARA3	-0.97145	2.87712	-14.3452	4.35562e-39	1.94131e-36	78.7441
ROR2	-0.920331	1.98298	-14.3337	4.89153e-39	2.16365e-36	78.6284
UBXN10-AS1	-0.960071	1.21528	-14.325	5.3395e-39	2.34404e-36	78.5411
EFS	-1.13766	2.85622	-14.2678	9.50051e-39	4.04895e-36	77.9667
DUOXA1	-0.804268	0.935177	-14.2525	1.10819e-38	4.68867e-36	77.8132
STOM	-0.920814	4.82832	-14.2134	1.64155e-38	6.70246e-36	77.4215
NYNRIN	-0.755122	1.37664	-14.2106	1.68849e-38	6.84624e-36	77.3934
SOCS3	-1.72963	4.27517	-14.1719	2.48955e-38	9.88826e-36	77.0064
PHYHIP	-0.682371	1.11808	-14.1602	2.79924e-38	1.09649e-35	76.8895
HSPB6	-1.45154	4.536	-14.1596	2.81696e-38	1.09649e-35	76.8833
COL23A1	-0.636482	0.933992	-14.1538	2.98606e-38	1.15462e-35	76.8251
KRT23	-1.35951	1.86294	-14.1452	3.25507e-38	1.25035e-35	76.7392
LIMS2	-0.978854	2.68325	-14.1113	4.57187e-38	1.74469e-35	76.4006
TRIM29	-1.42652	2.35657	-14.1006	5.09177e-38	1.92855e-35	76.2932
HOXD10	-0.785922	1.30017	-14.1	5.11973e-38	1.92855e-35	76.2878
ID1	-1.50498	4.66223	-14.0962	5.32185e-38	1.99184e-35	76.2492
CPXM1	-1.0393	1.95571	-14.0501	8.43801e-38	3.11817e-35	75.7898
SYNM	-1.41186	4.3802	-14.0395	9.38023e-38	3.42302e-35	75.6842
TPM2	-1.45118	6.66888	-14.0309	1.02259e-37	3.70845e-35	75.5982
TGFB1I1	-0.994092	2.90867	-14.0268	1.06481e-37	3.8377e-35	75.5579
NTF4	-0.653206	0.747405	-13.9743	1.79928e-37	6.33363e-35	75.035
LAMB3	-1.53243	2.94059	-13.9742	1.80071e-37	6.33363e-35	75.0343
JPH4	-0.920341	1.39093	-13.9489	2.31752e-37	8.0067e-35	74.7828
RNF122	-0.624689	2.07076	-13.926	2.91229e-37	9.94386e-35	74.5551
GSTM5	-0.693428	1.21401	-13.9069	3.52464e-37	1.19647e-34	74.3649
FLNC	-1.46834	4.16808	-13.9035	3.64531e-37	1.23028e-34	74.3314
NBL1	-1.24724	4.99364	-13.8943	3.99504e-37	1.34057e-34	74.2401
EPHA2	-0.932875	1.83329	-13.8685	5.16464e-37	1.71334e-34	73.9842
DES	-1.66519	8.443	-13.8578	5.74347e-37	1.8946e-34	73.8783
CTC-296K1.3	-1.13874	2.40981	-13.8567	5.80691e-37	1.90476e-34	73.8674
CAPG	-1.00856	3.83786	-13.8451	6.51994e-37	2.1267e-34	73.7519
MRGPRF	-1.07125	3.20413	-13.8355	7.1698e-37	2.32568e-34	73.6573
S100A14	-1.26102	1.82635	-13.8041	9.7974e-37	3.14308e-34	73.3461
ACOX2	-0.718209	1.30914	-13.7791	1.25499e-36	4.0041e-34	73.0994
TRIP10	-0.587654	3.3854	-13.7653	1.43918e-36	4.5668e-34	72.9629
SLC22A17	-0.807879	3.66727	-13.7451	1.7591e-36	5.5518e-34	72.7629
CYP4B1	-1.13748	1.59832	-13.716	2.34721e-36	7.32869e-34	72.4755
TAGLN	-1.28913	7.68228	-13.7012	2.71568e-36	8.38944e-34	72.3302
SLC12A4	-0.63919	2.64797	-13.6947	2.8979e-36	8.81248e-34	72.2655
HBEGF	-1.01876	2.65068	-13.6833	3.2431e-36	9.7105e-34	72.1533
DOK4	-0.599094	2.01001	-13.6763	3.47675e-36	1.0357e-33	72.084
PNCK	-0.724673	1.33094	-13.6751	3.51823e-36	1.04273e-33	72.0722
CTC-251I16.1	-0.628278	1.25151	-13.671	3.66178e-36	1.0798e-33	72.0323
C10orf54	-0.749745	2.60164	-13.6691	3.73394e-36	1.09554e-33	72.0129
ZNF853	-0.601577	2.03789	-13.6662	3.84023e-36	1.1211e-33	71.9849
DUSP5	-1.28185	3.00332	-13.6524	4.40142e-36	1.27221e-33	71.849
LMNA	-0.710205	4.98225	-13.6495	4.53153e-36	1.30336e-33	71.82
MYZAP	-0.69523	1.4375	-13.6446	4.75421e-36	1.36071e-33	71.7722
FABP3	-1.12454	3.44435	-13.6417	4.89417e-36	1.39393e-33	71.7433
ARID5A	-0.927524	2.77256	-13.6207	6.02295e-36	1.69885e-33	71.5365
CYP3A5	-0.798167	0.801869	-13.6065	6.93009e-36	1.94532e-33	71.3967
FAXDC2	-0.771535	1.89968	-13.5997	7.41072e-36	2.07029e-33	71.3299
LGR6	-0.727385	0.714925	-13.5915	8.03063e-36	2.23278e-33	71.2498
LDB3	-1.06077	1.69297	-13.5809	8.91607e-36	2.46552e-33	71.1456
ACTG2	-1.62564	7.33322	-13.5805	8.95215e-36	2.46552e-33	71.1416
FLNA	-1.31738	6.86665	-13.5572	1.12604e-35	3.0438e-33	70.9131
MYOCD	-0.781993	1.28562	-13.5556	1.14485e-35	3.08038e-33	70.8965
BHMT2	-0.607932	1.23411	-13.5505	1.20385e-35	3.19792e-33	70.8465
ITGA7	-0.90853	2.59328	-13.5338	1.41814e-35	3.74664e-33	70.6833
TMEM35	-1.07566	1.91184	-13.5332	1.42631e-35	3.75126e-33	70.6775
FGFR2	-1.02025	2.03845	-13.518	1.65735e-35	4.31999e-33	70.528
SGCA	-0.970649	2.1473	-13.5108	1.77909e-35	4.57832e-33	70.4573
TUBB6	-0.776584	3.2903	-13.5107	1.77998e-35	4.57832e-33	70.4568
DLK2	-1.04998	1.88192	-13.4817	2.36795e-35	6.03743e-33	70.1725
COX7A1	-1.15428	3.24603	-13.4762	2.49894e-35	6.34373e-33	70.1188
GADD45B	-1.22996	5.06552	-13.4723	2.59634e-35	6.56245e-33	70.0807
GPR87	-0.942659	1.29712	-13.471	2.62972e-35	6.61816e-33	70.068
NTN1	-0.69042	1.2705	-13.4658	2.76821e-35	6.93681e-33	70.0169
QPRT	-0.621621	1.09	-13.4578	2.9946e-35	7.47203e-33	69.9386
RARRES2	-1.14783	4.07757	-13.4514	3.18873e-35	7.889e-33	69.876
IER5	-0.705328	1.94267	-13.4378	3.64512e-35	8.94233e-33	69.7427
BDH2	-0.717002	2.17905	-13.3724	6.92077e-35	1.66976e-32	69.104
ADCY5	-0.789124	1.86581	-13.3708	7.03324e-35	1.68992e-32	69.0879
JAM3	-0.872126	3.24976	-13.3677	7.24855e-35	1.73451e-32	69.0579
OXER1	-0.633977	0.990554	-13.3665	7.33529e-35	1.741e-32	69.0461
ACTA2	-1.26054	7.75514	-13.361	7.73461e-35	1.82834e-32	68.9932
PLIN4	-0.847071	2.01781	-13.3574	8.01867e-35	1.88785e-32	68.9573
PDLIM7	-0.96008	4.10533	-13.3387	9.62743e-35	2.24655e-32	68.7752
ITGB4	-1.08204	3.19455	-13.3384	9.65771e-35	2.24655e-32	68.772
RGN	-0.668528	1.41098	-13.3223	1.12996e-34	2.59744e-32	68.6156
ITIH5	-0.703985	1.69835	-13.3133	1.23353e-34	2.82439e-32	68.5283
CEBPB	-0.785512	3.98812	-13.303	1.36431e-34	3.11165e-32	68.4279
NES	-0.868363	3.41589	-13.3002	1.40229e-34	3.18581e-32	68.4005
DUOX1	-0.74524	1.1317	-13.2996	1.41123e-34	3.19369e-32	68.3942
ZNF185	-0.932936	2.83832	-13.2966	1.45321e-34	3.276e-32	68.365
GJB3	-0.696078	0.91046	-13.2564	2.15076e-34	4.81136e-32	67.9745
EMP3	-0.78918	2.95131	-13.2441	2.42469e-34	5.38291e-32	67.8551
TCEAL7	-0.708108	1.63109	-13.2241	2.94617e-34	6.49125e-32	67.661
COL17A1	-1.16103	1.87262	-13.2172	3.15247e-34	6.89374e-32	67.5936
SLC14A1	-1.4534	2.56482	-13.2145	3.23472e-34	7.04723e-32	67.568
PRDM8	-1.17709	2.00936	-13.2067	3.49236e-34	7.58024e-32	67.4916
SNCG	-1.1387	2.9115	-13.2061	3.51309e-34	7.59699e-32	67.4857
MIR205HG	-1.48696	2.40987	-13.197	3.838e-34	8.26897e-32	67.3976
BTG2	-1.13297	6.50015	-13.1765	4.68339e-34	1.00533e-31	67.1993
INMT	-0.937239	2.81493	-13.1755	4.7285e-34	1.01129e-31	67.1898
TPM1	-0.826808	5.05872	-13.1726	4.86752e-34	1.03723e-31	67.1609
CTSB	-0.700837	5.94939	-13.1516	5.96911e-34	1.26734e-31	66.9577
KRT15	-1.85395	3.22547	-13.1491	6.11633e-34	1.29389e-31	66.9335
ANXA6	-0.845034	4.34775	-13.138	6.80758e-34	1.42976e-31	66.8268
ARHGEF25	-0.807104	2.79536	-13.1322	7.20738e-34	1.50292e-31	66.77
TINAGL1	-0.807454	2.72076	-13.1096	8.97606e-34	1.86507e-31	66.5514
MYADM	-0.770212	5.13952	-13.0988	9.96209e-34	2.05532e-31	66.4476
PDLIM4	-0.910178	2.80947	-13.0857	1.13164e-33	2.31835e-31	66.3206
KCNJ8	-0.756886	2.00633	-13.0803	1.19213e-33	2.43373e-31	66.2688
SMOC1	-1.1972	2.28086	-13.0674	1.35154e-33	2.74001e-31	66.1438
ACTC1	-1.40594	1.6172	-13.0664	1.36437e-33	2.75645e-31	66.1344
ADRA1D	-0.664264	0.693145	-13.0461	1.66117e-33	3.33301e-31	65.9383
CHST3	-0.686371	1.87103	-13.0451	1.67715e-33	3.35356e-31	65.9288
CEBPD	-1.15844	4.9125	-13.0381	1.79449e-33	3.56377e-31	65.8615
CSRNP1	-0.953598	4.39983	-13.0238	2.06099e-33	4.07915e-31	65.7236
G0S2	-0.825242	2.46946	-13.016	2.22243e-33	4.38381e-31	65.6484
ATP1A2	-1.14109	2.08891	-13.0016	2.55437e-33	5.00476e-31	65.5098
WFDC1	-0.875054	2.03356	-12.9862	2.96356e-33	5.78707e-31	65.3618
CA11	-0.746235	2.27321	-12.9759	3.2766e-33	6.37702e-31	65.2618
CPA6	-0.797523	0.965446	-12.955	4.00567e-33	7.71878e-31	65.0618
LCAT	-0.601875	1.62254	-12.9517	4.13823e-33	7.94798e-31	65.0293
GYPC	-0.735962	2.36357	-12.9497	4.21789e-33	8.07442e-31	65.0104
GPRC5B	-0.635819	1.68863	-12.9469	4.33144e-33	8.23777e-31	64.9839
ZNF516	-0.640512	1.56746	-12.9158	5.8464e-33	1.10471e-30	64.6852
MYH11	-1.51368	6.84477	-12.9081	6.30215e-33	1.18316e-30	64.6105
TP63	-1.1329	1.7335	-12.8927	7.30807e-33	1.35891e-30	64.463
RP11-295M3.4	-1.17878	1.72184	-12.8583	1.01731e-32	1.87035e-30	64.1336
NGFR	-0.922253	2.20213	-12.8582	1.01867e-32	1.87035e-30	64.1323
GSTM3	-0.817899	2.90141	-12.8296	1.34034e-32	2.43038e-30	63.859
TMEM173	-0.812693	3.0737	-12.8272	1.37251e-32	2.47336e-30	63.8354
C16orf45	-0.682216	2.54001	-12.8072	1.66255e-32	2.96855e-30	63.6445
EHBP1L1	-0.673952	3.16934	-12.8042	1.71118e-32	3.04605e-30	63.6158
KRT14	-1.65276	3.12704	-12.7998	1.78478e-32	3.16742e-30	63.5739
GLIS1	-0.617787	1.03753	-12.7985	1.80792e-32	3.19876e-30	63.5611
LMOD1	-1.26375	5.01469	-12.7976	1.82234e-32	3.21453e-30	63.5532
RP11-166D19.1	-0.615949	1.52637	-12.792	1.92316e-32	3.38216e-30	63.4995
CD200	-0.718506	1.67234	-12.7905	1.95196e-32	3.42249e-30	63.4847
NCS1	-0.701112	3.25753	-12.7686	2.40875e-32	4.21076e-30	63.2754
COPZ2	-0.793009	2.70537	-12.7263	3.61231e-32	6.22159e-30	62.8719
PAGE4	-1.32879	2.40582	-12.6744	5.93322e-32	1.00122e-29	62.3778
CTD-3252C9.4	-1.25905	2.21602	-12.6606	6.76626e-32	1.13851e-29	62.247
ITM2C	-0.820978	5.94864	-12.6514	7.39046e-32	1.23919e-29	62.1592
GBP2	-0.857873	3.01074	-12.6454	7.82066e-32	1.30464e-29	62.1029
TMEM246	-0.704834	1.33111	-12.6312	8.9564e-32	1.48985e-29	61.9679
CHST2	-0.769572	1.72457	-12.5712	1.58572e-31	2.61541e-29	61.3992
C1orf54	-0.649109	2.26256	-12.559	1.78073e-31	2.92055e-29	61.2837
TGFB3	-1.0576	3.17641	-12.5539	1.87045e-31	3.05911e-29	61.2348
RRAS	-0.739914	5.46127	-12.5418	2.09703e-31	3.41056e-29	61.1209
VAMP5	-0.824456	4.12139	-12.5236	2.49367e-31	4.03319e-29	60.9485
PCP4L1	-0.853012	1.28273	-12.5206	2.56519e-31	4.13739e-29	60.9203
PLEKHO1	-0.679331	2.66472	-12.5161	2.67722e-31	4.3062e-29	60.8778
ZYX	-0.613728	5.16002	-12.5054	2.96382e-31	4.74106e-29	60.7765
MIR22HG	-0.749611	2.44265	-12.4889	3.46603e-31	5.48431e-29	60.6207
C3orf70	-0.617228	1.40932	-12.4834	3.65106e-31	5.76147e-29	60.569
CHRDL1	-1.30293	3.6206	-12.478	3.84424e-31	6.04997e-29	60.5176
AP000892.6	-0.82171	1.83772	-12.4724	4.05291e-31	6.36121e-29	60.465
KRT5	-1.90148	4.33432	-12.4689	4.1906e-31	6.55969e-29	60.4318
NFIL3	-0.813833	4.58966	-12.4647	4.36015e-31	6.80685e-29	60.3923
FAM110D	-0.605406	1.32136	-12.4618	4.48096e-31	6.95825e-29	60.3651
EPCAM	0.685982	6.74674	12.4577	4.6575e-31	7.2132e-29	60.3266
SERTAD1	-0.824121	3.53837	-12.4569	4.69392e-31	7.2431e-29	60.3189
PTGDS	-1.4744	5.52193	-12.4485	5.08355e-31	7.81087e-29	60.2395
GPX2	-1.02438	1.35269	-12.4345	5.80561e-31	8.85045e-29	60.1073
CTC-296K1.4	-0.980421	1.95197	-12.4154	6.94974e-31	1.05123e-28	59.9282
ALDH1A2	-0.719159	1.53639	-12.4066	7.55547e-31	1.13696e-28	59.8451
EFHD2	-0.647419	4.60998	-12.4046	7.70233e-31	1.15312e-28	59.8259
GAS1	-0.913501	2.1823	-12.4014	7.93444e-31	1.18483e-28	59.7964
CES1	-1.08012	2.96001	-12.3862	9.16204e-31	1.36465e-28	59.6532
PPP1R14A	-1.03709	3.06304	-12.3782	9.88148e-31	1.46807e-28	59.5779
MXRA7	-0.788605	3.00927	-12.3679	1.08846e-30	1.6089e-28	59.4817
PCP4	-1.39997	4.78561	-12.3645	1.12494e-30	1.65863e-28	59.4489
SERPINF1	-1.03217	4.54658	-12.353	1.253e-30	1.84279e-28	59.3416
SELE	-1.32898	1.85077	-12.3455	1.3457e-30	1.96921e-28	59.2705
SRPX	-0.839306	2.07096	-12.3418	1.39229e-30	2.03229e-28	59.2367
RAB34	-0.844337	3.40937	-12.332	1.52723e-30	2.21817e-28	59.1446
ID3	-1.0283	4.66194	-12.3264	1.61105e-30	2.32832e-28	59.0914
CLIP3	-0.828441	2.73962	-12.3181	1.74208e-30	2.51148e-28	59.0136
ATP2B4	-0.939273	3.08001	-12.3174	1.75235e-30	2.52007e-28	59.0077
RP11-798K23.5	-0.63731	1.48253	-12.2853	2.3721e-30	3.3535e-28	58.7064
AOC3	-0.956898	3.74678	-12.2844	2.39118e-30	3.37232e-28	58.6984
ATF3	-1.64226	3.93033	-12.2759	2.59124e-30	3.6369e-28	58.6184
MEG3	-0.595156	0.912612	-12.2718	2.69304e-30	3.7707e-28	58.5801
ZFP36	-1.48032	7.16939	-12.2697	2.74619e-30	3.83593e-28	58.5606
CSPG4	-0.720762	1.82514	-12.2593	3.02828e-30	4.20981e-28	58.4633
TSPAN18	-0.713211	1.85692	-12.2511	3.26925e-30	4.52327e-28	58.3871
PLP2	-0.776971	4.75892	-12.2417	3.5706e-30	4.92853e-28	58.2994
ID4	-1.05568	2.95045	-12.2186	4.43717e-30	6.08153e-28	58.0831
FXYD6	-0.807623	2.04939	-12.217	4.50231e-30	6.15636e-28	58.0686
FZD7	-0.753973	3.07832	-12.2117	4.73299e-30	6.44161e-28	58.0189
FHL1	-1.21759	4.2388	-12.205	5.04231e-30	6.79621e-28	57.9559
MIR221	-0.604241	0.500252	-12.2048	5.05173e-30	6.79621e-28	57.9541
CACHD1	-0.592047	1.36974	-12.2016	5.20293e-30	6.96752e-28	57.9247
CTD-3157E16.2	-0.649571	2.46889	-12.1991	5.32614e-30	7.11619e-28	57.9014
PCDH7	-0.675572	1.29851	-12.1958	5.49372e-30	7.32333e-28	57.8706
CSF1	-0.612438	2.42778	-12.1953	5.52048e-30	7.34224e-28	57.8658
FOXC1	-0.667157	2.11643	-12.1804	6.3487e-30	8.40548e-28	57.7267
ACTA2-AS1	-0.592575	1.08314	-12.163	7.46544e-30	9.86165e-28	57.5654
CFL2	-0.644641	2.84385	-12.1567	7.92462e-30	1.04211e-27	57.506
IFI27L2	-0.777911	2.02764	-12.1548	8.06529e-30	1.05822e-27	57.4885
DPT	-1.26329	2.28409	-12.153	8.20075e-30	1.07358e-27	57.4719
MAL	-0.688653	0.897237	-12.1501	8.42857e-30	1.10094e-27	57.4447
ANGPT1	-0.669707	1.24108	-12.1379	9.44455e-30	1.22815e-27	57.3314
LGALS3	-0.988289	5.23068	-12.1337	9.82404e-30	1.27427e-27	57.2922
LINC01503	-0.685162	1.44532	-12.1332	9.8647e-30	1.27427e-27	57.2881
TRPV4	-0.658361	1.32373	-12.1317	1.00098e-29	1.29015e-27	57.2736
GNAZ	-0.626543	1.64674	-12.1271	1.04492e-29	1.34383e-27	57.2308
FGFBP1	-0.759443	0.603847	-12.1139	1.1824e-29	1.51396e-27	57.1078
IL17RE	-0.730107	1.45585	-12.1034	1.30384e-29	1.66216e-27	57.0106
FERMT2	-0.663307	2.69069	-12.1023	1.31663e-29	1.67481e-27	57.0008
C1QTNF1	-0.803128	2.59977	-12.0974	1.37885e-29	1.74636e-27	56.9549
SYNPO2	-1.24877	4.23071	-12.0936	1.42911e-29	1.80609e-27	56.9193
RNF39	-0.753031	1.76606	-12.0605	1.94418e-29	2.42553e-27	56.613
REEP2	-0.584991	1.40232	-12.051	2.12452e-29	2.64487e-27	56.5248
JAZF1	-0.697366	2.33585	-12.0242	2.72659e-29	3.36569e-27	56.2765
SLC2A5	-0.948965	1.16613	-12.019	2.86104e-29	3.50941e-27	56.2286
DUSP2	-1.01521	2.57091	-12.0063	3.21903e-29	3.94024e-27	56.1113
HLA-K	-0.597273	1.14618	-12.0014	3.37154e-29	4.10969e-27	56.0653
DPYSL3	-0.810757	4.60315	-11.9927	3.65529e-29	4.44628e-27	55.9849
C11orf96	-1.18086	3.22449	-11.9908	3.72029e-29	4.51593e-27	55.9673
RBP1	-0.712438	1.64648	-11.9746	4.32239e-29	5.21429e-27	55.8181
ANXA2	-0.820057	4.51046	-11.9698	4.51955e-29	5.44089e-27	55.7737
FBLN1	-1.06889	4.94681	-11.9683	4.58438e-29	5.49627e-27	55.7596
FAM212A	-0.684067	1.32183	-11.9536	5.2511e-29	6.25706e-27	55.6245
EGR1	-1.66756	6.47787	-11.934	6.30059e-29	7.44681e-27	55.4432
MYLK	-1.21251	4.25843	-11.9225	7.00521e-29	8.26289e-27	55.3377
AFAP1L2	-0.654633	1.90559	-11.9102	7.85096e-29	9.24181e-27	55.2243
JUNB	-1.33925	6.98627	-11.9038	8.33194e-29	9.7871e-27	55.1652
SYDE1	-0.60493	1.96513	-11.8918	9.30784e-29	1.08474e-26	55.055
TNS1	-1.05618	4.26404	-11.8881	9.63745e-29	1.12092e-26	55.0204
FOSL1	-1.00627	1.12082	-11.8872	9.71742e-29	1.12797e-26	55.0122
PRRX2	-0.746813	2.1869	-11.8754	1.08356e-28	1.25527e-26	54.9038
DNAJB4	-0.666996	1.98034	-11.8716	1.12251e-28	1.29782e-26	54.8687
NCAM1	-0.596514	0.769403	-11.8414	1.48314e-28	1.7013e-26	54.5916
LGALS1	-0.914221	6.45831	-11.8101	1.97932e-28	2.25276e-26	54.3045
VSTM4	-0.643618	1.72684	-11.8058	2.05837e-28	2.33363e-26	54.2655
PDZRN4	-0.668709	1.3958	-11.8049	2.0758e-28	2.34883e-26	54.2571
PPP1R12B	-0.85035	3.28274	-11.8005	2.16134e-28	2.43618e-26	54.217
GATA3	-0.922733	1.72533	-11.7955	2.26455e-28	2.5427e-26	54.1706
MT1L	-1.40201	3.2344	-11.7932	2.31175e-28	2.59071e-26	54.1501
CYR61	-1.26074	5.83586	-11.7833	2.53342e-28	2.81215e-26	54.059
FOS	-1.75041	6.83712	-11.7697	2.87029e-28	3.14423e-26	53.9348
PTGIS	-0.890676	2.50013	-11.7617	3.08922e-28	3.37141e-26	53.8617
RPRM	-0.728864	1.53164	-11.7304	4.11735e-28	4.47671e-26	53.5759
FOSB	-2.05272	3.87197	-11.718	4.61359e-28	4.99765e-26	53.4628
FLRT3	-0.975395	1.82252	-11.7135	4.80819e-28	5.19881e-26	53.4217
MSRB3	-0.908866	3.18222	-11.6937	5.76943e-28	6.20368e-26	53.2404
MRVI1	-0.887672	2.73609	-11.6926	5.82459e-28	6.25148e-26	53.2309
SOX17	-0.599102	1.20628	-11.687	6.1316e-28	6.55688e-26	53.1798
GNG11	-0.620761	2.58627	-11.6825	6.38972e-28	6.82041e-26	53.1388
KLF2	-0.872431	3.5392	-11.682	6.41898e-28	6.83914e-26	53.1343
IGFBP4	-0.877253	6.55776	-11.6554	8.18676e-28	8.55099e-26	52.8924
GPR160	0.672292	4.40452	11.6541	8.28766e-28	8.64092e-26	52.8802
CDC42EP5	-1.41484	4.57221	-11.6486	8.71905e-28	9.05835e-26	52.8297
EMILIN1	-0.93238	4.46373	-11.6398	9.44768e-28	9.76322e-26	52.7499
ITGA5	-0.872353	3.28163	-11.6382	9.58411e-28	9.8867e-26	52.7356
STAC	-0.697662	0.953978	-11.6208	1.12377e-27	1.15111e-25	52.5773
IL6	-0.993621	1.01659	-11.5941	1.4336e-27	1.45319e-25	52.3352
COL6A2	-0.830223	5.93311	-11.5663	1.84726e-27	1.8532e-25	52.0831
ADAM33	-0.643694	1.3427	-11.5556	2.03659e-27	2.02789e-25	51.9861
CCL2	-1.37507	3.67873	-11.5555	2.03876e-27	2.02789e-25	51.985
MISP	-1.24271	2.59233	-11.5424	2.29655e-27	2.27269e-25	51.8666
RP11-394O4.5	-0.965024	2.56089	-11.5416	2.31237e-27	2.28447e-25	51.8598
ARL4C	-0.670928	2.55613	-11.531	2.54721e-27	2.50377e-25	51.7636
GSN	-0.781564	5.0285	-11.5269	2.64318e-27	2.58504e-25	51.7268
CYBA	-0.782027	2.8163	-11.505	3.22472e-27	3.13803e-25	51.5291
PDK4	-1.21393	3.52728	-11.4953	3.5233e-27	3.41153e-25	51.441
GAS6	-0.732056	3.98477	-11.4943	3.55401e-27	3.42988e-25	51.4324
DKK3	-0.875907	3.65734	-11.4926	3.60974e-27	3.46648e-25	51.4169
HLF	-0.62087	1.76234	-11.4894	3.71772e-27	3.56431e-25	51.3876
LAYN	-0.602362	1.8517	-11.4738	4.28377e-27	4.10027e-25	51.2467
SGCE	-0.6671	2.40556	-11.4714	4.37629e-27	4.17514e-25	51.2255
SCGB3A1	-1.19371	1.4558	-11.4709	4.39732e-27	4.18836e-25	51.2207
PALLD	-0.868582	4.16773	-11.451	5.26319e-27	4.96449e-25	51.042
DACT3	-0.669992	1.74487	-11.4476	5.43176e-27	5.107e-25	51.0106
RBPMS2	-0.695624	2.70519	-11.4145	7.32898e-27	6.82483e-25	50.7128
FRMD6	-0.672757	2.02475	-11.3965	8.62153e-27	7.97758e-25	50.5513
OLFML2A	-0.624956	1.70638	-11.3898	9.16247e-27	8.46471e-25	50.4908
VSIG2	-1.64163	3.74887	-11.3732	1.06359e-26	9.8104e-25	50.3425
SLC24A3	-0.692423	2.16483	-11.3713	1.08209e-26	9.9653e-25	50.3254
LINC00844	-1.39216	2.80588	-11.3685	1.11035e-26	1.02094e-24	50.2998
MARVELD1	-0.726022	3.53159	-11.349	1.32297e-26	1.21073e-24	50.1256
FST	-0.752698	1.68273	-11.3377	1.46564e-26	1.33502e-24	50.0238
KRT17	-1.76854	4.9716	-11.3322	1.53918e-26	1.39981e-24	49.9751
LPAR1	-0.607068	2.03152	-11.3149	1.79995e-26	1.62936e-24	49.8195
CXCL2	-1.33774	1.76767	-11.2962	2.12847e-26	1.91486e-24	49.6529
F10	-0.681527	1.81167	-11.2802	2.45827e-26	2.19466e-24	49.5097
GGT6	-0.847804	1.55915	-11.2778	2.51242e-26	2.23617e-24	49.488
MT1A	-1.10071	1.80444	-11.2549	3.08451e-26	2.72872e-24	49.2841
TMEM252	-0.669401	0.949385	-11.2509	3.19822e-26	2.82156e-24	49.2481
STEAP3	-0.59919	2.28944	-11.2509	3.19912e-26	2.82156e-24	49.2478
EGR3	-1.18693	2.0521	-11.2428	3.43912e-26	3.02409e-24	49.1759
TINCR	-0.652034	1.79151	-11.2423	3.45522e-26	3.03368e-24	49.1713
ZNF204P	-0.677745	1.6499	-11.2418	3.46972e-26	3.04184e-24	49.1671
HSPB7	-0.918058	2.22774	-11.2173	4.3219e-26	3.7551e-24	48.9488
DMPK	-0.626424	3.11666	-11.2127	4.5035e-26	3.90707e-24	48.9079
SH3BGR	-0.665622	2.64494	-11.2116	4.54626e-26	3.93832e-24	48.8985
MMP14	-0.771953	4.11971	-11.2106	4.58797e-26	3.96856e-24	48.8894
PITX1	-0.692176	1.62465	-11.1994	5.07442e-26	4.37901e-24	48.7893
DEFB1	-1.30154	2.34262	-11.1935	5.34784e-26	4.60537e-24	48.7371
NR4A3	-1.07185	1.46666	-11.193	5.37274e-26	4.62e-24	48.7325
CCND2	-0.778567	2.64809	-11.1638	6.97351e-26	5.93531e-24	48.4733
OGN	-1.00272	2.87466	-11.1506	7.84198e-26	6.65508e-24	48.3566
TUBA4A	-0.737211	2.89607	-11.1374	8.82299e-26	7.47674e-24	48.2395
VILL	-0.641973	1.61306	-11.1327	9.20585e-26	7.77861e-24	48.1973
PMP22	-0.73962	3.28948	-11.1256	9.80502e-26	8.24907e-24	48.1346
AKR1B1	-0.679046	2.68213	-11.1247	9.88596e-26	8.3052e-24	48.1264
NDP	-0.66097	1.05681	-11.1227	1.00642e-25	8.43067e-24	48.1087
SERPINB5	-0.824246	1.12318	-11.0561	1.81952e-25	1.49629e-23	47.5202
NEXN	-0.893902	2.85373	-11.0511	1.90257e-25	1.56019e-23	47.4758
CLDN5	-0.785546	2.24518	-11.0379	2.13906e-25	1.74432e-23	47.3594
KCNAB1	-0.653282	1.34206	-11.0324	2.24503e-25	1.82309e-23	47.3113
CD248	-0.704683	2.61343	-11.0142	2.63856e-25	2.12786e-23	47.1508
TUBA1A	-0.748499	4.71492	-11.0096	2.74874e-25	2.21367e-23	47.1102
LINC01082	-0.770818	1.57909	-10.9861	3.38397e-25	2.70287e-23	46.9036
MCAM	-0.78013	3.25941	-10.9852	3.41157e-25	2.7212e-23	46.8955
P2RX1	-0.699096	1.19097	-10.9721	3.83165e-25	3.04794e-23	46.7801
MIR23A	-0.904032	0.857616	-10.9639	4.11844e-25	3.26273e-23	46.7084
TGFBR3	-0.613407	2.10162	-10.9407	5.0562e-25	3.96264e-23	46.5046
GEM	-0.905647	2.66841	-10.9358	5.2779e-25	4.12531e-23	46.462
BNIPL	-0.668176	1.07578	-10.9281	5.64795e-25	4.40865e-23	46.3946
C16orf89	-0.658052	1.15156	-10.9272	5.6933e-25	4.43811e-23	46.3867
CDC42EP3	-0.618486	3.12727	-10.9086	6.70922e-25	5.2092e-23	46.2235
ITGA9	-0.636117	1.8232	-10.8992	7.28797e-25	5.64353e-23	46.1413
COL6A1	-0.814935	4.95959	-10.8971	7.42212e-25	5.73222e-23	46.1232
KANK2	-0.713833	3.90023	-10.8929	7.70633e-25	5.93601e-23	46.0859
HLA-E	-0.669018	7.07442	-10.8859	8.19438e-25	6.30363e-23	46.0249
RPL29P14	-0.790797	1.15005	-10.8762	8.92454e-25	6.85628e-23	45.9401
SOCS1	-0.597708	1.58775	-10.8737	9.12487e-25	7.00097e-23	45.918
ZFP36L2	-0.798203	5.57296	-10.8714	9.31214e-25	7.13528e-23	45.8978
EYA1	-0.627192	1.27284	-10.8687	9.53064e-25	7.29313e-23	45.8748
FOSL2	-0.703891	3.95791	-10.8477	1.14657e-24	8.73954e-23	45.6911
SPG20	-0.703736	2.68615	-10.8426	1.19854e-24	9.12375e-23	45.6471
SERPING1	-0.856498	5.4104	-10.8385	1.2424e-24	9.43302e-23	45.6114
TMEM200B	-0.732364	2.01006	-10.825	1.3989e-24	1.05527e-22	45.4935
TSPAN7	-0.630672	2.21264	-10.8192	1.47285e-24	1.10962e-22	45.4424
MIR205	-0.804378	0.791931	-10.7914	1.87765e-24	1.40192e-22	45.2012
CH25H	-0.734003	1.33543	-10.7728	2.21112e-24	1.64669e-22	45.0388
LTBP4	-0.841623	4.68395	-10.7654	2.35798e-24	1.74937e-22	44.9749
CAPNS2	-0.65492	0.60605	-10.7646	2.37466e-24	1.75951e-22	44.9679
EFEMP1	-0.845891	3.35078	-10.7641	2.3856e-24	1.76314e-22	44.9633
MT1X	-1.05916	4.93028	-10.7599	2.47425e-24	1.82404e-22	44.9271
S100A8	-0.755384	1.22998	-10.7592	2.48944e-24	1.83293e-22	44.921
UBE2T	0.603613	2.17735	10.748	2.74603e-24	2.0117e-22	44.8236
DST	-0.608943	1.91084	-10.7449	2.81952e-24	2.05522e-22	44.7973
NR4A1	-1.17164	5.15606	-10.7389	2.97358e-24	2.15675e-22	44.7445
C2orf40	-0.955166	2.51704	-10.7335	3.11723e-24	2.25814e-22	44.6976
CCK	-1.19255	1.39123	-10.7197	3.51497e-24	2.53369e-22	44.5783
CRISPLD2	-0.767784	3.90123	-10.7111	3.78705e-24	2.72644e-22	44.5043
ACACA	0.59204	4.49208	10.6895	4.57122e-24	3.26284e-22	44.3174
PARM1	-0.794543	4.79565	-10.6634	5.73937e-24	4.04228e-22	44.0913
IFI16	-0.667302	2.47176	-10.6527	6.29543e-24	4.41262e-22	43.9995
PPP1R15A	-0.786878	4.73125	-10.6463	6.66017e-24	4.65709e-22	43.9436
ANG	-0.881082	3.81741	-10.6283	7.78076e-24	5.39543e-22	43.7891
DLL1	-0.637288	2.63813	-10.6269	7.88147e-24	5.45878e-22	43.7764
TSPAN13	0.596203	6.42867	10.62	8.36232e-24	5.76447e-22	43.7175
ARMCX1	-0.93959	2.97016	-10.6152	8.71824e-24	5.99567e-22	43.6761
SVIL	-0.728486	3.66982	-10.6071	9.3545e-24	6.40306e-22	43.6062
THBD	-0.748307	2.26709	-10.6023	9.75492e-24	6.66153e-22	43.5646
ITGB6	-0.655538	1.20891	-10.5785	1.19794e-23	8.14248e-22	43.3606
DUSP1	-0.999629	7.60528	-10.573	1.25707e-23	8.51469e-22	43.3127
CACNG4	-1.19448	2.87283	-10.5636	1.3628e-23	9.22013e-22	43.2325
SNAI2	-0.871297	2.30227	-10.5576	1.43618e-23	9.68232e-22	43.1805
COL7A1	-0.795719	2.17783	-10.5574	1.43775e-23	9.68232e-22	43.1794
NCOA7	-0.807336	2.17882	-10.5518	1.50981e-23	1.01326e-21	43.1308
AXL	-0.654687	2.78365	-10.5462	1.58429e-23	1.05959e-21	43.083
CDKN1A	-0.876094	4.78768	-10.5435	1.62114e-23	1.08299e-21	43.0602
BOC	-0.593596	1.92983	-10.5381	1.69867e-23	1.13219e-21	43.0138
GABRE	-0.66557	0.968341	-10.5354	1.73888e-23	1.15636e-21	42.9905
EPHB6	-0.856592	3.12729	-10.5306	1.81231e-23	1.20109e-21	42.9495
HEPH	-0.610125	1.70955	-10.5286	1.84494e-23	1.22132e-21	42.9318
MYOF	-0.833834	3.11252	-10.5086	2.19201e-23	1.44127e-21	42.7606
PTGER2	-0.620909	1.68185	-10.4869	2.64208e-23	1.72747e-21	42.5752
CCL4	-0.646267	1.41402	-10.4815	2.7669e-23	1.80706e-21	42.5293
MET	-0.663608	1.71036	-10.4779	2.85521e-23	1.86265e-21	42.4981
CFH	-0.634339	1.71754	-10.4758	2.90588e-23	1.89359e-21	42.4807
PHLDA3	-0.64048	3.53105	-10.4696	3.06414e-23	1.99227e-21	42.428
SDPR	-0.790734	3.14725	-10.438	4.02275e-23	2.58959e-21	42.1578
MIR143	-0.618539	0.805056	-10.4335	4.17842e-23	2.68389e-21	42.1201
ALDH2	-0.790951	3.43468	-10.4311	4.26609e-23	2.73719e-21	42.0995
CSF3	-0.705502	0.491755	-10.4174	4.79942e-23	3.0712e-21	41.9825
CFD	-1.09284	3.61022	-10.4173	4.80245e-23	3.0712e-21	41.9819
MPZ	-0.597222	0.839726	-10.4082	5.19361e-23	3.2925e-21	41.9042
ANKRD65	-0.614702	2.25443	-10.4065	5.26896e-23	3.33665e-21	41.8899
KLF4	-0.764364	3.63918	-10.4034	5.4102e-23	3.42238e-21	41.8636
SORBS1	-0.954491	3.34467	-10.4013	5.50657e-23	3.47957e-21	41.8461
SPON1	-0.783674	2.09535	-10.3997	5.58278e-23	3.52391e-21	41.8324
PHLDA1	-0.621644	1.90629	-10.3973	5.6983e-23	3.5852e-21	41.8121
SYNPO	-0.673548	2.98039	-10.3694	7.23889e-23	4.53495e-21	41.5745
KLF5	-0.761975	3.33103	-10.3599	7.8506e-23	4.90239e-21	41.494
C12orf75	-0.681979	3.0452	-10.3202	1.10093e-22	6.78777e-21	41.1583
CDK1	0.647755	1.46166	10.3171	1.13051e-22	6.95543e-21	41.132
SRGN	-0.747755	4.80154	-10.3125	1.17594e-22	7.21212e-21	41.0929
PLAU	-0.637626	2.10329	-10.3083	1.21862e-22	7.4426e-21	41.0575
APOL1	-0.799698	4.07549	-10.3075	1.22748e-22	7.48891e-21	41.0503
AF131217.1	-0.592179	1.04173	-10.3007	1.29986e-22	7.91394e-21	40.9935
VTCN1	-0.681698	0.89001	-10.2984	1.32615e-22	8.06561e-21	40.9736
CYTL1	-0.62565	1.31517	-10.2933	1.38498e-22	8.4059e-21	40.9305
ACTN1	-0.607282	4.64985	-10.2881	1.44762e-22	8.75879e-21	40.8866
CH507-42P11.8	-0.726675	1.42354	-10.2773	1.58639e-22	9.56864e-21	40.7957
TOP2A	0.761914	1.66609	10.2588	1.85723e-22	1.11562e-20	40.6393
GADD45A	-0.63306	3.07184	-10.2567	1.89039e-22	1.13437e-20	40.6217
IRF1	-0.714838	2.63233	-10.2557	1.9069e-22	1.14193e-20	40.6131
KIAA1244	0.764634	4.43021	10.2388	2.20034e-22	1.3163e-20	40.4711
METTL7A	-0.651311	4.25219	-10.2143	2.70736e-22	1.60808e-20	40.2653
MRC2	-0.649919	3.14951	-10.2129	2.73953e-22	1.62554e-20	40.2535
SPARCL1	-0.873459	6.516	-10.2056	2.91564e-22	1.72478e-20	40.1917
AREG	-0.749708	1.05802	-10.1959	3.16522e-22	1.86674e-20	40.1102
KLF10	-0.826742	3.36164	-10.1946	3.19766e-22	1.88397e-20	40.1001
S100A2	-1.07514	2.04906	-10.1915	3.28352e-22	1.93067e-20	40.0738
TCF21	-0.602358	1.68929	-10.1846	3.48062e-22	2.04244e-20	40.0159
PLAC9	-0.804138	1.64448	-10.1802	3.61294e-22	2.1116e-20	39.9789
RGCC	-0.740816	3.94348	-10.175	3.77663e-22	2.20286e-20	39.9349
PROM1	-0.596614	0.673378	-10.1533	4.53473e-22	2.63452e-20	39.7534
ATOH8	-0.655891	1.80054	-10.1397	5.0836e-22	2.94169e-20	39.64
TPX2	0.688839	1.70561	10.1393	5.10357e-22	2.95032e-20	39.6361
ZFP36L1	-0.693831	5.49381	-10.1324	5.40879e-22	3.11362e-20	39.5785
PROK1	-0.944449	1.4231	-10.1287	5.57923e-22	3.20309e-20	39.5477
S100A4	-0.885827	4.54489	-10.1285	5.58658e-22	3.20416e-20	39.5464
CLEC3B	-0.77595	2.41672	-10.1148	6.27197e-22	3.58319e-20	39.4316
S100B	-0.654743	1.14472	-10.1012	7.03122e-22	3.9935e-20	39.3182
PDGFC	-0.605226	2.2766	-10.0923	7.58031e-22	4.28868e-20	39.2436
BEX1	-0.906875	1.40658	-10.0851	8.04918e-22	4.52327e-20	39.184
STAC2	-0.613547	0.853035	-10.0841	8.11893e-22	4.55808e-20	39.1755
TSPAN2	-0.636935	2.12895	-10.078	8.547e-22	4.79379e-20	39.1245
KCNMA1	-0.630962	1.92919	-10.0744	8.80747e-22	4.93041e-20	39.0947
FAM117B	0.638334	3.36995	10.0692	9.2028e-22	5.1125e-20	39.0511
PEX10	1.02013	4.02833	10.0656	9.48558e-22	5.25959e-20	39.0211
MASP1	-0.779071	1.64378	-10.0451	1.12626e-21	6.19784e-20	38.8507
IL33	-0.700476	2.58605	-10.0415	1.16015e-21	6.3783e-20	38.8213
OLFML3	-0.796649	3.68882	-10.0082	1.53393e-21	8.37024e-20	38.5443
CPAMD8	-0.729211	2.29701	-9.98857	1.80688e-21	9.75033e-20	38.3818
PRKCDBP	-0.72777	2.61003	-9.98763	1.82109e-21	9.80886e-20	38.374
HOXD9	-0.605766	1.96516	-9.97952	1.94871e-21	1.04769e-19	38.3068
KRT13	-1.45388	1.63464	-9.96947	2.11915e-21	1.13411e-19	38.2237
EDNRA	-0.74683	2.85243	-9.95737	2.34399e-21	1.24871e-19	38.1236
SECTM1	-0.791408	2.67395	-9.95518	2.3871e-21	1.27052e-19	38.1055
IGFBP6	-1.00824	4.2963	-9.95043	2.48356e-21	1.31945e-19	38.0663
KRT7	-1.31468	3.02993	-9.94659	2.56421e-21	1.35982e-19	38.0346
MMP28	-0.595159	1.49023	-9.93376	2.85322e-21	1.50897e-19	37.9286
NUSAP1	0.675442	1.75227	9.92883	2.97256e-21	1.56642e-19	37.888
RALGAPA2	0.697451	3.7913	9.92435	3.08555e-21	1.62156e-19	37.851
JUN	-0.875739	6.66625	-9.90449	3.639e-21	1.90045e-19	37.6873
PPP1R3C	-0.699539	2.08273	-9.88323	4.34115e-21	2.25304e-19	37.5123
MPZL2	-0.59178	3.89585	-9.87016	4.83819e-21	2.49989e-19	37.4048
RARRES1	-1.11519	3.08765	-9.841	6.15901e-21	3.14892e-19	37.1654
ADAMTS4	-0.740915	1.0073	-9.83964	6.22828e-21	3.18154e-19	37.1543
MIR27A	-0.720047	0.667536	-9.83671	6.38118e-21	3.25396e-19	37.1303
ACKR1	-0.945353	3.61343	-9.81979	7.33878e-21	3.72599e-19	36.9916
KRT16	-0.663781	0.81408	-9.81052	7.92275e-21	4.0016e-19	36.9157
SLC2A3	-0.738364	2.24001	-9.78852	9.4986e-21	4.76456e-19	36.7358
EFHD1	-0.596562	1.95044	-9.77233	1.08539e-20	5.39802e-19	36.6035
EMP1	-0.791963	3.25935	-9.76512	1.1517e-20	5.70349e-19	36.5447
VCL	-0.718279	3.92539	-9.76297	1.17229e-20	5.80053e-19	36.5272
HSPB1	-0.892868	7.57231	-9.75476	1.25419e-20	6.17961e-19	36.4602
PER1	-0.7591	3.88211	-9.75343	1.26803e-20	6.24255e-19	36.4493
ZNF655	-0.683478	1.94132	-9.74387	1.37169e-20	6.73016e-19	36.3714
RCAN2	-0.671684	2.49752	-9.73121	1.52196e-20	7.42998e-19	36.2683
RRM2	0.628074	1.34169	9.72779	1.56529e-20	7.62878e-19	36.2405
RP4-639F20.1	-0.66257	2.33517	-9.71969	1.67287e-20	8.11246e-19	36.1746
PYCARD	-0.649321	2.27334	-9.6848	2.22658e-20	1.06998e-18	35.8911
PPAP2B	-0.670059	4.02861	-9.67863	2.34186e-20	1.12353e-18	35.8411
C7	-1.04055	3.40731	-9.65662	2.80343e-20	1.33838e-18	35.6627
CXCL1	-1.10262	1.8304	-9.65624	2.81229e-20	1.34151e-18	35.6596
SPRY1	-0.653504	3.46736	-9.64464	3.09169e-20	1.46999e-18	35.5657
ANGPTL4	-0.937122	2.33398	-9.63016	3.47918e-20	1.64886e-18	35.4486
UBA7	-0.62274	3.13132	-9.6284	3.5297e-20	1.67144e-18	35.4343
GBP1	-0.67157	2.12165	-9.62006	3.77785e-20	1.78317e-18	35.367
CKM	-1.33168	1.39804	-9.61839	3.82949e-20	1.80608e-18	35.3535
P3H3	-0.66906	2.63042	-9.61793	3.84409e-20	1.8115e-18	35.3498
AMOTL2	-0.597016	3.12607	-9.60758	4.18223e-20	1.95663e-18	35.2662
S100A9	-1.04839	3.08829	-9.5998	4.45553e-20	2.07452e-18	35.2034
PLN	-0.834956	2.952	-9.5587	6.22202e-20	2.86051e-18	34.8724
PDE5A	-0.785083	2.68607	-9.54287	7.07446e-20	3.227e-18	34.7452
GPR124	-0.815757	3.35068	-9.51182	9.09699e-20	4.09519e-18	34.496
PDE3B	0.594277	2.41215	9.51137	9.12971e-20	4.10675e-18	34.4924
RP11-1100L3.8	-0.791116	1.92825	-9.46808	1.29511e-19	5.7373e-18	34.1459
FAM83H-AS1	0.606079	3.76258	9.46139	1.36685e-19	6.03224e-18	34.0925
TMEM158	-0.725796	2.65313	-9.42372	1.85104e-19	8.06543e-18	33.792
CTGF	-1.00399	6.37169	-9.41157	2.04077e-19	8.81318e-18	33.6953
SPOCK3	-0.842381	2.70827	-9.38282	2.57028e-19	1.09621e-17	33.4667
CDC20	0.655961	1.69512	9.37254	2.79103e-19	1.18258e-17	33.3851
KIAA1210	-0.641122	0.978906	-9.36486	2.96791e-19	1.25571e-17	33.3242
CACNA1D	0.928313	2.24306	9.35729	3.1533e-19	1.33029e-17	33.2642
CD69	-0.619959	1.31736	-9.35373	3.24456e-19	1.36681e-17	33.2359
ADAMTS1	-0.935974	3.45915	-9.35184	3.29395e-19	1.38562e-17	33.221
TNFAIP2	-0.838427	3.14081	-9.34204	3.56238e-19	1.4953e-17	33.1434
CRABP2	-1.01499	3.51116	-9.3354	3.75627e-19	1.57217e-17	33.0909
PENK	-0.597158	0.750251	-9.32885	3.9582e-19	1.65313e-17	33.039
C1R	-0.778849	4.87602	-9.32723	4.0097e-19	1.67225e-17	33.0262
TIPARP	-0.644448	3.22882	-9.32494	4.08357e-19	1.69941e-17	33.0081
PTGS1	-0.650215	1.50939	-9.31227	4.51792e-19	1.86903e-17	32.908
UBE2C	0.784819	1.95289	9.30172	4.91461e-19	2.02648e-17	32.8246
RP11-196G18.22	0.60929	2.21155	9.30069	4.9551e-19	2.04173e-17	32.8165
MAFF	-0.681141	3.18391	-9.28792	5.48521e-19	2.24747e-17	32.7158
CD14	-0.601713	3.68018	-9.28515	5.60758e-19	2.29371e-17	32.6939
SH3BGRL	-0.665401	5.43512	-9.26275	6.70099e-19	2.70949e-17	32.5175
PTN	-1.15607	4.75334	-9.2528	7.25233e-19	2.9223e-17	32.4392
MSLN	-0.664624	0.768268	-9.23348	8.45358e-19	3.38068e-17	32.2874
FILIP1L	-0.809033	2.8309	-9.21105	1.00977e-18	4.00798e-17	32.1113
EPAS1	-0.606221	4.40886	-9.20636	1.04795e-18	4.15386e-17	32.0746
FCER1A	-0.595057	1.50859	-9.20218	1.08325e-18	4.28798e-17	32.0418
IER2	-0.913949	5.48292	-9.19055	1.18754e-18	4.68176e-17	31.9507
TMEM132A	0.622862	2.97161	9.17431	1.35009e-18	5.28689e-17	31.8237
TRG-AS1	-0.733577	1.13708	-9.15845	1.53007e-18	5.97566e-17	31.6998
JUND	-0.635494	6.81231	-9.14716	1.67254e-18	6.49731e-17	31.6116
CASQ2	-0.679118	1.16428	-9.14568	1.69208e-18	6.56449e-17	31.6001
CDH3	-0.724147	2.78359	-9.14428	1.71086e-18	6.63295e-17	31.5892
LIF	-0.660455	1.1772	-9.13192	1.88579e-18	7.28211e-17	31.4928
SELM	-0.748267	4.40905	-9.12976	1.91809e-18	7.39706e-17	31.476
PHYHD1	-1.08079	3.00154	-9.11843	2.0968e-18	8.04902e-17	31.3878
MT2A	-0.982619	6.72174	-9.11741	2.11368e-18	8.10852e-17	31.3798
RBP7	-0.640044	2.97402	-9.10898	2.25843e-18	8.62979e-17	31.3142
ARHGEF26	0.605671	4.13762	9.10799	2.27613e-18	8.69173e-17	31.3065
OLFM4	-1.83542	3.43928	-9.08086	2.81616e-18	1.06676e-16	31.0957
UPK1A	-0.926984	1.58087	-9.0802	2.83075e-18	1.07046e-16	31.0906
FZD8	0.660382	2.29433	9.06742	3.12901e-18	1.18019e-16	30.9914
THSD4	-0.6912	2.66954	-9.06118	3.28578e-18	1.23613e-16	30.943
CIB2	-0.630209	2.26172	-9.0546	3.45936e-18	1.29808e-16	30.8921
COL16A1	-0.605639	3.00929	-9.02188	4.46723e-18	1.6571e-16	30.6389
HPS1	-0.638421	3.52208	-9.00611	5.0519e-18	1.86924e-16	30.5172
GPR183	-0.706809	2.09431	-8.99909	5.33605e-18	1.97187e-16	30.463
KRT4	-0.724599	0.883583	-8.97041	6.67028e-18	2.422e-16	30.2421
ENHO	-0.647864	1.79782	-8.9697	6.70741e-18	2.43397e-16	30.2366
FBXO2	-0.641095	2.07152	-8.96237	7.1006e-18	2.56707e-16	30.1802
SERPINF2	-0.725074	2.77788	-8.96115	7.16797e-18	2.58823e-16	30.1709
CFTR	-0.628753	0.92375	-8.94873	7.89425e-18	2.83644e-16	30.0754
ZNF467	0.588411	2.28532	8.94705	7.99753e-18	2.86649e-16	30.0625
CCDC3	-0.66655	2.46921	-8.93394	8.8537e-18	3.15208e-16	29.9619
LCN2	-1.56291	3.68371	-8.93106	9.05323e-18	3.21919e-16	29.9398
C5orf30	0.653196	2.86089	8.917	1.00952e-17	3.57012e-16	29.832
DKK1	-0.785838	1.32656	-8.91456	1.02878e-17	3.63604e-16	29.8133
C2orf43	-0.601616	1.53564	-8.9098	1.0674e-17	3.7657e-16	29.7768
IFITM3	-0.660132	7.05779	-8.85435	1.63778e-17	5.67509e-16	29.3532
NAALADL2	0.639753	2.3683	8.8513	1.67672e-17	5.80313e-16	29.3299
TIMP1	-0.748337	6.7682	-8.83067	1.96524e-17	6.76958e-16	29.1728
P3H2	-1.18748	3.18616	-8.82343	2.0778e-17	7.13205e-16	29.1177
CHRM1	-0.742992	4.57369	-8.81697	2.18354e-17	7.47742e-16	29.0686
MSN	-0.607401	4.41377	-8.80651	2.36617e-17	8.06499e-16	28.9891
CYP4F32P	-0.598631	0.91411	-8.79828	2.52043e-17	8.55085e-16	28.9267
PEBP4	-1.29334	3.72299	-8.769	3.15421e-17	1.05478e-15	28.7048
BIRC5	0.585266	1.4223	8.75155	3.60445e-17	1.19169e-15	28.5728
SH3RF1	0.685047	4.52373	8.75058	3.63123e-17	1.19955e-15	28.5654
TNFAIP3	-0.665833	2.68306	-8.74485	3.79385e-17	1.25077e-15	28.5221
LXN	-0.702883	3.6017	-8.71077	4.91993e-17	1.6057e-15	28.265
SCNN1A	-0.839163	3.33812	-8.68832	5.83659e-17	1.89218e-15	28.096
MATN2	-0.66309	3.779	-8.68182	6.13211e-17	1.98578e-15	28.0472
CXCL17	-1.02079	1.86432	-8.67736	6.34341e-17	2.04852e-15	28.0137
TK1	0.628478	3.09451	8.67584	6.41723e-17	2.06893e-15	28.0022
CFB	-0.819521	1.69966	-8.65846	7.32217e-17	2.34949e-15	27.8718
MT1M	-1.17389	3.4252	-8.65829	7.33169e-17	2.35077e-15	27.8705
TNC	-0.747061	3.33623	-8.64057	8.38555e-17	2.67545e-15	27.7377
TPSAB1	-0.735639	2.54535	-8.62501	9.43337e-17	2.99666e-15	27.6212
HLA-DOA	-0.594697	2.31796	-8.60701	1.08084e-16	3.4112e-15	27.4867
AZGP1	-1.28522	8.18266	-8.59407	1.1918e-16	3.7452e-15	27.3901
CSTA	-0.793555	2.04142	-8.57348	1.39182e-16	4.34802e-15	27.2367
CALD1	-0.628294	5.64429	-8.55995	1.5411e-16	4.79382e-15	27.1359
MEIS3	-0.656117	1.94452	-8.55053	1.6543e-16	5.13773e-15	27.0659
PRRX1	-0.586027	2.27413	-8.54412	1.73584e-16	5.37923e-15	27.0183
EGR2	-0.874092	2.49264	-8.5341	1.87157e-16	5.7665e-15	26.9439
MSMB	-1.58217	10.5183	-8.52077	2.06853e-16	6.32663e-15	26.8449
HPN	0.726557	6.12189	8.50934	2.25343e-16	6.85624e-15	26.7603
TFCP2L1	-0.741434	1.78395	-8.49396	2.52847e-16	7.64526e-15	26.6465
CNTN1	-0.627996	1.93653	-8.48089	2.78824e-16	8.3916e-15	26.5498
ANKRD34B	0.919213	0.974413	8.47727	2.8645e-16	8.5963e-15	26.5231
HIST3H2A	0.65783	5.2035	8.45556	3.36854e-16	9.98369e-15	26.3629
HLA-DPB1	-0.63535	5.39163	-8.45003	3.51049e-16	1.03781e-14	26.3221
ANTXR2	-0.587824	4.1819	-8.4389	3.814e-16	1.12582e-14	26.2402
CCL5	-0.758015	3.29506	-8.43419	3.95017e-16	1.16425e-14	26.2055
MYO6	0.773094	4.44853	8.42065	4.36877e-16	1.28245e-14	26.106
PYGL	-0.602266	2.32719	-8.40986	4.73368e-16	1.3847e-14	26.0267
HSPB1P1	-0.630988	1.96064	-8.39921	5.12323e-16	1.49341e-14	25.9486
CACNA1H	-0.693918	3.14804	-8.39909	5.12781e-16	1.494e-14	25.9477
CAPN6	-0.618817	1.1747	-8.37911	5.94661e-16	1.70784e-14	25.8013
TRIM22	-0.588827	2.47064	-8.36605	6.55075e-16	1.87674e-14	25.7057
RRAD	-0.726558	1.93313	-8.36	6.85048e-16	1.9578e-14	25.6615
C1S	-0.731655	4.58621	-8.34559	7.62038e-16	2.16934e-14	25.5562
GABRP	-0.817819	1.63737	-8.34212	7.81836e-16	2.22353e-14	25.5309
ANPEP	-1.84848	4.69994	-8.33541	8.21549e-16	2.32966e-14	25.482
LTF	-2.09624	5.05766	-8.32024	9.18864e-16	2.59805e-14	25.3714
SCHLAP1	1.27719	1.68221	8.31687	9.41984e-16	2.66084e-14	25.3468
PI16	-0.994466	1.64016	-8.31019	9.89494e-16	2.791e-14	25.2982
FASN	0.736566	7.04599	8.29994	1.06705e-15	3.00249e-14	25.2237
PTGS2	-0.917239	2.51126	-8.29128	1.13721e-15	3.19222e-14	25.1607
MT-ND6	-0.800925	10.3289	-8.29045	1.1442e-15	3.20876e-14	25.1547
CXCL8	-0.761425	1.52798	-8.28425	1.19759e-15	3.34563e-14	25.1096
RP11-44F21.5	-0.706872	1.36916	-8.27493	1.28243e-15	3.56388e-14	25.042
ALOX15	0.805928	1.20707	8.27029	1.3269e-15	3.68222e-14	25.0084
HLA-F	-0.606143	3.1543	-8.26249	1.40507e-15	3.88438e-14	24.9518
MIRLET7D	-0.595195	1.34965	-8.26188	1.41131e-15	3.89977e-14	24.9474
RGS16	-0.630068	1.4841	-8.25862	1.44549e-15	3.98855e-14	24.9238
PODN	-0.646296	2.97744	-8.2527	1.50962e-15	4.15568e-14	24.8809
SSTR1	0.900411	1.84856	8.21714	1.95832e-15	5.32559e-14	24.6239
C3	-0.91917	3.7343	-8.18334	2.50594e-15	6.73948e-14	24.3804
KCNN2	0.85111	3.26161	8.17819	2.60165e-15	6.98403e-14	24.3434
HPSE2	-0.802202	1.64376	-8.16929	2.77579e-15	7.414e-14	24.2794
HLA-A	-0.684864	7.45673	-8.16692	2.82413e-15	7.53623e-14	24.2624
RND1	-0.639015	1.63879	-8.147	3.26391e-15	8.66227e-14	24.1195
KHDRBS3	0.643595	1.55283	8.14121	3.40413e-15	8.98539e-14	24.0779
IFITM1	-0.732449	5.06186	-8.11633	4.07671e-15	1.06452e-13	23.8999
DSC3	-0.644409	1.58998	-8.10094	4.55716e-15	1.1831e-13	23.79
ZC3H12A	-0.650663	2.90299	-8.09893	4.62373e-15	1.19985e-13	23.7756
SCNN1G	-0.814322	1.71687	-8.08263	5.20163e-15	1.34028e-13	23.6594
NTN4	-0.734282	3.70043	-8.07671	5.42883e-15	1.39206e-13	23.6172
FOXQ1	-0.594123	1.41322	-8.02287	7.99821e-15	2.0034e-13	23.2347
APLN	0.61102	1.85201	8.01938	8.20121e-15	2.05336e-13	23.21
AQP1	-0.589154	4.73503	-8.01472	8.48005e-15	2.11954e-13	23.177
ANXA1	-0.67872	4.59931	-7.99955	9.45397e-15	2.34789e-13	23.0697
CASQ1	-0.631977	0.697761	-7.99888	9.49974e-15	2.35725e-13	23.0649
MYBL2	0.6187	1.57289	7.98753	1.03039e-14	2.54276e-13	22.9847
VANGL2	-0.628766	2.46832	-7.9795	1.09134e-14	2.68635e-13	22.928
WIF1	-0.664417	0.99199	-7.95014	1.3459e-14	3.27922e-13	22.7212
TMEM176B	-0.651026	3.22461	-7.92632	1.59479e-14	3.86048e-13	22.5537
RP11-279F6.1	0.710161	3.16401	7.91264	1.75777e-14	4.2392e-13	22.4577
MMP2	-0.668112	4.17835	-7.90474	1.85927e-14	4.47105e-13	22.4024
EDNRB	-0.599124	1.8555	-7.89967	1.92742e-14	4.6235e-13	22.3669
CD74	-0.640227	7.8952	-7.84806	2.77763e-14	6.54999e-13	22.0064
LGALS3BP	-0.73685	5.99298	-7.83712	3.00065e-14	7.05309e-13	21.9302
NKAIN1	1.13509	2.57944	7.83338	3.08085e-14	7.22307e-13	21.9042
S100P	-1.14428	2.52229	-7.78215	4.41826e-14	1.01523e-12	21.5487
AQP3	-0.655466	5.37862	-7.77384	4.68357e-14	1.07323e-12	21.4912
F5	1.0344	2.60324	7.76744	4.89837e-14	1.11938e-12	21.447
B3GNT3	-0.600057	1.03995	-7.71115	7.26051e-14	1.62795e-12	21.059
ORM2	-1.41522	2.76562	-7.71089	7.27359e-14	1.63026e-12	21.0572
GSTA1	-1.00605	2.07725	-7.70481	7.58825e-14	1.69493e-12	21.0155
TMEM45B	0.918378	3.36771	7.69251	8.2671e-14	1.83952e-12	20.931
SCGB1A1	-1.28601	2.6271	-7.68368	8.79062e-14	1.95155e-12	20.8705
LSAMP	-0.683366	2.03665	-7.6637	1.00995e-13	2.22521e-12	20.7337
AC009478.1	0.634492	0.935228	7.65802	1.05053e-13	2.30765e-12	20.6949
SAMD5	0.612377	2.08798	7.65343	1.08452e-13	2.37516e-12	20.6635
CEACAM1	-0.667163	2.55636	-7.65182	1.09666e-13	2.39816e-12	20.6525
EDN1	-0.634964	2.02445	-7.64691	1.13467e-13	2.47755e-12	20.6189
B4GALNT4	0.646869	2.67355	7.64575	1.14382e-13	2.49473e-12	20.611
RP3-395M20.12	0.659516	2.12974	7.64024	1.18825e-13	2.58201e-12	20.5735
PTPRT	0.657088	1.12397	7.61903	1.37605e-13	2.97019e-12	20.4289
SLC15A2	-0.738684	3.29929	-7.58695	1.71689e-13	3.67463e-12	20.2108
INSM1	0.633302	1.3005	7.57823	1.82311e-13	3.88772e-12	20.1517
KRT19	-0.897902	6.02642	-7.57504	1.86356e-13	3.96818e-12	20.1301
MT1G	-1.31694	5.48676	-7.53714	2.41744e-13	5.08272e-12	19.8737
BST2	-0.772211	4.905	-7.50614	2.98871e-13	6.22332e-12	19.6648
SLC7A4	-0.738598	1.41926	-7.50569	2.99793e-13	6.23807e-12	19.6617
LLNLF-158E9.1	-0.969915	1.68261	-7.49333	3.26176e-13	6.74836e-12	19.5786
CD38	-1.02709	2.34517	-7.45632	4.19687e-13	8.57692e-12	19.3304
SFRP1	-0.670822	3.85945	-7.43932	4.71064e-13	9.5633e-12	19.2167
ITGA8	-0.735223	2.33687	-7.42156	5.31324e-13	1.07307e-11	19.0982
HCP5	-0.620174	2.79706	-7.41814	5.43764e-13	1.09705e-11	19.0754
MEX3A	0.620737	1.73583	7.39318	6.43737e-13	1.28631e-11	18.9092
TNFRSF12A	-0.673735	3.01377	-7.38172	6.95539e-13	1.38272e-11	18.833
MT1E	-1.1463	5.31745	-7.33485	9.53465e-13	1.86562e-11	18.5226
ATP11A	0.624259	2.0981	7.31276	1.10568e-12	2.14977e-11	18.3768
LDHB	-0.688036	5.38185	-7.30959	1.12941e-12	2.19079e-11	18.3559
CHI3L2	-0.687926	1.04967	-7.30108	1.19559e-12	2.30843e-11	18.2999
HSD17B13	-0.650597	0.936751	-7.2677	1.49409e-12	2.85269e-11	18.0806
AC005336.5	-0.924019	1.50136	-7.24039	1.79195e-12	3.37941e-11	17.9018
CTD-2547H18.1	0.944404	1.69047	7.22701	1.95851e-12	3.67926e-11	17.8143
DLX1	0.973069	2.93954	7.2192	2.06259e-12	3.86361e-11	17.7634
TPSB2	-0.715105	2.53476	-7.21675	2.09641e-12	3.92318e-11	17.7474
SCGB2A1	-0.620517	1.827	-7.17561	2.75213e-12	5.07064e-11	17.4797
GRIN3A	0.82577	1.20509	7.1149	4.10345e-12	7.35837e-11	17.087
TRBC2	-0.627682	2.39663	-7.11441	4.11648e-12	7.37719e-11	17.0839
COL14A1	-0.598147	2.55436	-7.07984	5.16173e-12	9.13821e-11	16.8614
NR4A2	-0.764727	2.70527	-7.07413	5.35798e-12	9.47416e-11	16.8247
RASD1	-0.752597	4.79935	-6.99687	8.85365e-12	1.52085e-10	16.3312
KLF6	-0.592931	3.85784	-6.98157	9.77423e-12	1.66819e-10	16.234
ACTA1	-1.14027	1.37667	-6.97527	1.01803e-11	1.73294e-10	16.194
GLB1L3	-0.751743	2.03254	-6.95227	1.18082e-11	1.99077e-10	16.0483
ACP5	-0.716671	3.35159	-6.89229	1.73536e-11	2.86464e-10	15.6702
B3GNT6	0.973847	1.28051	6.87685	1.91541e-11	3.14641e-10	15.5732
MT-TC	-0.780206	2.26144	-6.87361	1.95539e-11	3.2079e-10	15.553
ALOX15B	-1.56554	4.86457	-6.85107	2.25763e-11	3.67791e-10	15.4118
PRELP	-0.601739	4.23675	-6.78456	3.4426e-11	5.45168e-10	14.9977
NNMT	-0.640163	3.1307	-6.73172	4.80229e-11	7.44929e-10	14.6711
DCN	-0.628843	3.65129	-6.68796	6.31671e-11	9.67507e-10	14.4022
HBB	-0.61134	2.30755	-6.67446	6.87229e-11	1.04684e-09	14.3195
SAA1	-1.05541	2.28398	-6.64918	8.04432e-11	1.21491e-09	14.1651
MAOB	-0.788092	4.12374	-6.63024	9.04892e-11	1.3568e-09	14.0497
TMEM220	-0.608756	3.10679	-6.61272	1.00873e-10	1.49826e-09	13.9432
ITM2A	-0.622233	2.71877	-6.59698	1.11188e-10	1.64395e-09	13.8478
THBS1	-0.722149	4.02551	-6.49742	2.04979e-10	2.93624e-09	13.2484
CXCR4	-0.588221	3.87412	-6.48945	2.15195e-10	3.07429e-09	13.2007
TMSB15A	0.668539	5.40995	6.47824	2.30413e-10	3.27585e-09	13.1338
AC114498.1	-0.745115	1.91699	-6.44888	2.75448e-10	3.86507e-09	12.9589
LINC00890	-0.604917	1.55008	-6.41	3.48586e-10	4.82182e-09	12.7284
BHLHE40	-0.652393	4.98367	-6.40904	3.506e-10	4.84623e-09	12.7227
SPOCK1	0.625347	6.01304	6.30181	6.67165e-10	8.89558e-09	12.093
VSTM2L	0.803225	5.46252	6.27912	7.63577e-10	1.00935e-08	11.961
PLA2G7	0.76184	4.6665	6.26989	8.06633e-10	1.06242e-08	11.9073
TIMM8AP1	-0.70969	3.9377	-6.24153	9.54212e-10	1.245e-08	11.743
NEFH	-1.36528	5.43692	-6.24072	9.58797e-10	1.24986e-08	11.7383
CCL21	-0.733297	3.01532	-6.22119	1.07595e-09	1.39232e-08	11.6256
AL132988.1	-0.776573	2.92783	-6.19744	1.23748e-09	1.58588e-08	11.4888
ANO7	-0.757391	4.54413	-6.1927	1.27244e-09	1.62738e-08	11.4616
MT-TY	-0.683799	2.57719	-6.16573	1.49061e-09	1.89036e-08	11.3069
TRGV7	-0.689978	1.24886	-6.16295	1.51504e-09	1.91802e-08	11.291
COL10A1	0.606252	1.27524	6.15983	1.54296e-09	1.95209e-08	11.2732
PKP1	-0.800656	4.24155	-6.12408	1.90102e-09	2.36966e-08	11.0693
FOLH1	0.766855	6.59328	6.11572	1.99579e-09	2.48038e-08	11.0217
VGLL3	-0.898248	1.81974	-6.09694	2.22589e-09	2.74647e-08	10.9151
LRRN1	0.783169	2.84948	6.05122	2.89972e-09	3.52942e-08	10.6569
AOC1	-0.867068	1.53672	-6.01898	3.49103e-09	4.21138e-08	10.4757
MT1H	-0.599293	1.99959	-6.00673	3.74517e-09	4.48736e-08	10.4071
TGM4	-1.42764	2.42037	-6.00641	3.75209e-09	4.49473e-08	10.4053
SCGB1D2	-0.836905	2.39519	-5.97494	4.49229e-09	5.30954e-08	10.2295
PDZK1IP1	-0.805571	3.5341	-5.92065	6.11713e-09	7.10485e-08	9.92831
TDRD1	0.718691	1.72262	5.91995	6.14167e-09	7.13193e-08	9.92441
HSD17B6	-0.875108	3.91016	-5.91776	6.21807e-09	7.21492e-08	9.91235
PCAT4	-1.21588	3.01516	-5.90838	6.5574e-09	7.58904e-08	9.86052
DNASE2B	0.678963	2.81072	5.90769	6.58283e-09	7.61394e-08	9.85675
SFN	-0.685449	6.0478	-5.81837	1.08759e-08	1.21719e-07	9.36724
MT1F	-0.704805	3.75676	-5.73658	1.71306e-08	1.86258e-07	8.92463
MIR4664	0.607833	2.41723	5.73076	1.769e-08	1.91733e-07	8.89334
KLK14	0.684458	1.50052	5.70378	2.05232e-08	2.20273e-07	8.74869
TNNC1	-0.79821	1.5271	-5.67852	2.35742e-08	2.50409e-07	8.61377
CD177	-1.09681	3.30909	-5.65684	2.65402e-08	2.80167e-07	8.49844
SCD	0.653292	6.02553	5.62275	3.19543e-08	3.31978e-07	8.31781
CLDN1	-0.585016	3.02489	-5.53834	5.03992e-08	5.08935e-07	7.87472
SLC22A3	-0.717051	3.71945	-5.47217	7.17561e-08	7.05918e-07	7.53143
PI3	-0.706655	2.02303	-5.41514	9.70186e-08	9.3291e-07	7.23854
RP11-279F6.2	0.809222	2.61469	5.3839	1.14319e-07	1.08709e-06	7.07928
MYBPC1	-0.760174	4.32828	-5.37397	1.20422e-07	1.14123e-06	7.02881
ERG	0.995397	2.90149	5.37037	1.22717e-07	1.16146e-06	7.0105
RP11-145M4.3	-0.60759	1.24507	-5.33745	1.45705e-07	1.36051e-06	6.84393
CCL19	-0.683927	3.23796	-5.32647	1.54268e-07	1.43588e-06	6.78854
C19orf33	-0.653221	2.33455	-5.27649	1.99805e-07	1.83082e-06	6.53778
PI15	-0.766462	3.17748	-5.22198	2.64301e-07	2.37594e-06	6.26673
CST2	0.864439	2.36297	5.18115	3.25395e-07	2.87339e-06	6.06536
SGK1	-0.592699	2.78526	-5.13575	4.09404e-07	3.5603e-06	5.84308
NCAPD3	-0.718544	4.83167	-5.11001	4.66e-07	4.0154e-06	5.71781
KCNC2	0.672379	1.52696	5.09646	4.98748e-07	4.2799e-06	5.65212
PRR16	0.625582	3.21374	5.08891	5.17945e-07	4.42965e-06	5.6156
PGC	-0.977133	3.86163	-5.07533	5.54333e-07	4.71737e-06	5.54995
UPK3A	-0.626901	4.62891	-5.06437	5.85461e-07	4.95986e-06	5.49713
SERPINE1	-0.636903	3.08111	-5.05517	6.12882e-07	5.17616e-06	5.45289
MMP7	-0.796451	4.46195	-4.93573	1.10374e-06	8.90971e-06	4.88471
RPL7P16	0.623685	6.31927	4.8689	1.52609e-06	1.20459e-05	4.57218
GPR116	0.596985	2.35148	4.83403	1.80456e-06	1.40972e-05	4.41063
MME	-0.641537	3.4717	-4.82896	1.84894e-06	1.44098e-05	4.38722
AMACR	0.68326	4.3388	4.79522	2.17205e-06	1.67773e-05	4.23207
ORM1	-1.17774	1.92266	-4.62156	4.90222e-06	3.56224e-05	3.44917
FAM3B	-0.76991	4.5063	-4.61714	5.00329e-06	3.63071e-05	3.42957
ACPP	-0.643589	9.62205	-4.59448	5.55314e-06	3.99459e-05	3.32945
RP11-206M11.7	0.674982	1.49152	4.59294	5.59239e-06	4.02072e-05	3.32269
RP11-246K15.1	-0.607185	1.60937	-4.58022	5.9284e-06	4.24297e-05	3.26668
TCAP	-0.608006	1.02711	-4.57776	5.99555e-06	4.28788e-05	3.25587
CA3	-0.603139	0.837929	-4.51885	7.84038e-06	5.48827e-05	2.99854
ACSM1	0.716616	4.23125	4.32731	1.83802e-05	0.000120148	2.18313
CRISP3	1.13645	3.61344	4.29909	2.07844e-05	0.000134405	2.06573
COL9A2	0.662182	4.88788	4.23715	2.71561e-05	0.000172157	1.81059
MYH7	-0.642321	0.5644	-4.14211	4.06728e-05	0.000249371	1.42578
IGHA2	-0.688687	3.25676	-4.00168	7.28443e-05	0.000424213	0.872104
C1orf64	-0.618348	1.51701	-3.9798	7.96472e-05	0.000460249	0.787441
CHGA	-0.6056	2.64058	-3.96637	8.41165e-05	0.00048373	0.735693
COL2A1	0.733411	1.69227	3.94524	9.16311e-05	0.000521601	0.654622
MYL2	-0.672283	0.666125	-3.9395	9.37799e-05	0.000532432	0.632668
MYL1	-0.587454	0.551844	-3.91585	0.000103151	0.00058061	0.542498
TNNT1	-0.595617	0.708938	-3.85476	0.000131623	0.000725354	0.311977
IGHA1	-0.7368	5.88289	-3.72482	0.000218701	0.0011519	-0.166985
IGJ	-0.596975	3.6819	-3.55126	0.000421252	0.00208473	-0.782564
PSCA	-0.76237	4.43811	-3.29303	0.00106437	0.00477672	-1.64669
CST1	-0.648892	2.23463	-3.27942	0.00111588	0.00498188	-1.69053
OR51E2	0.631965	6.83584	3.27006	0.00115259	0.00512968	-1.72053
RLN1	-0.775773	3.27351	-3.12497	0.00188604	0.00799072	-2.1756

## Sheet: Table S4
13 gene modules
gene	module
PAX7	black
MYOM2	black
USP2	black
ALX4	black
CTNNA2	black
CAMK2A	black
NMRK2	black
ACTN2	black
COL19A1	black
MYBPC2	black
MYH7	black
CAPN3	black
SLC8A3	black
MYLK2	black
MYOM1	black
SGCG	black
CKM	black
TNNT1	black
FGF21	black
PITX3	black
NEURL1	black
ENO3	black
MYH3	black
MYF6	black
MYF5	black
FGF6	black
MYL2	black
TNNC1	black
GRB14	black
PRKAG3	black
SMYD1	black
TNNT2	black
CASQ2	black
ESRRB	black
MYOG	black
MYOD1	black
CSRP3	black
CDH15	black
LBP	black
TNNI3	black
TNNT3	black
MYO18B	black
COQ10A	black
CHRND	black
PAX3	black
ALPK3	black
BIN1	black
MYPN	black
CHRNA1	black
METTL21C	black
MYLK3	black
UNC45B	black
MYOM3	black
SYPL2	black
CASQ1	black
ACTA1	black
IDI2	black
ANKRD1	black
MMP3	black
AKAP6	black
OBSCN	black
TTN	black
KLHL40	black
TNNI1	black
CYB5R1	black
MYL3	black
XIRP2	black
TMOD4	black
LMOD3	black
FBXO40	black
PRKCD	black
CA3	black
ANKRD2	black
RAPSN	black
SYNPO2L	black
GPD1	black
MYL1	black
VGLL2	black
CHRNB1	black
SLN	black
LMOD2	black
MYOZ2	black
IL17D	black
TCAP	black
TRIM72	black
MYOZ1	black
MYLPF	black
HOXC10	black
CAV3	black
NEB	black
SRPK3	black
STAC3	black
MYBPC1	black
RYR1	black
ATP2A1	black
MYL6B	black
MYH6	black
NRAP	black
KEL	black
AKR1B10	black
MB	black
ALPK2	black
MIR133B	black
TECRL	black
MIR206	black
MIR133A2	black
AKR1B15	black
KLHL41	black
ACTN3	black
DPM1	blue
GCLC	blue
NFYA	blue
CYP51A1	blue
BAD	blue
CD99	blue
ALS2	blue
CFLAR	blue
SLC7A2	blue
NDUFAB1	blue
CREBBP	blue
LAMP2	blue
GDE1	blue
MAP3K9	blue
COX10	blue
ADIPOR2	blue
CACNA2D2	blue
PSMB1	blue
JARID2	blue
NADK	blue
SPAG9	blue
ST3GAL1	blue
LYPLA2	blue
ABHD5	blue
ERCC1	blue
MBTPS2	blue
ELOVL5	blue
SLC25A39	blue
COX15	blue
ZMYND11	blue
SLC11A1	blue
NDUFS1	blue
RB1CC1	blue
ALAS1	blue
STRAP	blue
GCLM	blue
HSF2	blue
SEC63	blue
KPNA6	blue
FAS	blue
VRK2	blue
BCLAF1	blue
NUP160	blue
FUT8	blue
PIAS1	blue
NSMAF	blue
CUL3	blue
MAT2B	blue
TRIO	blue
PNKP	blue
INPP4A	blue
PSMA4	blue
RETSAT	blue
CTNNA1	blue
HSPA5	blue
TPR	blue
XK	blue
USP28	blue
HDAC9	blue
RRM2B	blue
KITLG	blue
ERCC8	blue
PTCD2	blue
LIMA1	blue
MAPK9	blue
PIK3CB	blue
FNIP2	blue
AKR7A2	blue
CUL1	blue
PUM2	blue
SOAT1	blue
PKP2	blue
ATG5	blue
NDC1	blue
WNK1	blue
ACAA1	blue
CS	blue
HAGH	blue
CASP8	blue
CDON	blue
HIPK2	blue
TMEM161A	blue
SLC12A2	blue
DDX20	blue
BTBD1	blue
HMG20B	blue
GNAI3	blue
MAP2K4	blue
CYB5R4	blue
FOXJ2	blue
RHOA	blue
ROCK1	blue
PDK3	blue
HDAC4	blue
COASY	blue
MEF2A	blue
INPP5A	blue
ATP11A	blue
PSME4	blue
GPR116	blue
NUP133	blue
VPS35	blue
RORA	blue
NEDD4	blue
MNT	blue
WIPI1	blue
NDST1	blue
CDC42	blue
ATP2B1	blue
NCK2	blue
RPS6KA2	blue
ING3	blue
MBD3	blue
TFRC	blue
NFATC3	blue
ACADVL	blue
EVC	blue
PDE8A	blue
PICALM	blue
MOCOS	blue
MLH1	blue
MBNL3	blue
DNAJC10	blue
SIRT6	blue
NEBL	blue
ACER3	blue
UBE2K	blue
SYNJ2	blue
SENP1	blue
DNM2	blue
PSEN1	blue
CPOX	blue
HSP90AA1	blue
RBL1	blue
STK17B	blue
ATP8B1	blue
CCNT2	blue
NFE2L1	blue
GSK3B	blue
KAT6A	blue
ULK2	blue
GRHL2	blue
PIBF1	blue
CYLD	blue
SLC27A5	blue
ZMPSTE24	blue
REST	blue
SSH1	blue
NCOA1	blue
SEH1L	blue
SLC25A24	blue
RRN3	blue
ATG16L1	blue
CHMP5	blue
MTMR2	blue
FTL	blue
BAX	blue
PSMC5	blue
MT3	blue
DNM1L	blue
TFAP2C	blue
CNOT3	blue
KHSRP	blue
COQ9	blue
PPP1R13B	blue
ATRN	blue
MAPKAPK5	blue
SLC23A2	blue
PEBP1	blue
ERP29	blue
SPTLC1	blue
YPEL3	blue
ZNF268	blue
PDPR	blue
DLD	blue
ITGA6	blue
ZC3HC1	blue
MYL6	blue
RFFL	blue
TGFB2	blue
NUP50	blue
COMT	blue
HDAC6	blue
MSH2	blue
PSMD5	blue
NUP188	blue
TMEM14A	blue
DSP	blue
SIRT1	blue
JAK2	blue
ABL1	blue
ACOT7	blue
NRP1	blue
HSD3B7	blue
TECR	blue
CDC34	blue
MTAP	blue
CRKL	blue
BCL2L13	blue
DDT	blue
MAPK1	blue
SLC25A1	blue
SRRD	blue
GCAT	blue
CBY1	blue
TOMM22	blue
BIK	blue
MCAT	blue
TSPO	blue
MYH9	blue
TXN2	blue
RBX1	blue
EP300	blue
SOS2	blue
GSTZ1	blue
SPTLC2	blue
SNW1	blue
SIX4	blue
HIF1A	blue
MTHFD1	blue
GSKIP	blue
PSMC1	blue
YY1	blue
PSMA6	blue
PSME2	blue
GSS	blue
STK4	blue
PSMA7	blue
DIDO1	blue
CSNK2A1	blue
PLCB4	blue
JAG1	blue
CHMP4B	blue
MAP1LC3A	blue
ACOT8	blue
ADNP2	blue
LPIN2	blue
PSMD10	blue
EMD	blue
PGK1	blue
FGD1	blue
STK24	blue
ARHGEF7	blue
TRADD	blue
LONP2	blue
PSMD7	blue
SLC7A6	blue
TSC2	blue
ABCC1	blue
LMF1	blue
HMOX2	blue
DNAJA3	blue
RBL2	blue
XYLT1	blue
MAZ	blue
TRIP4	blue
FAH	blue
HOMER2	blue
MYEF2	blue
BRF2	blue
NBN	blue
IMPAD1	blue
JPH1	blue
STK3	blue
EMC2	blue
SLC39A14	blue
TNFRSF10A	blue
ASAH1	blue
ECH1	blue
PIH1D1	blue
ARHGEF18	blue
ERCC2	blue
PDCD5	blue
TIMM50	blue
SLC1A5	blue
BBC3	blue
RPS19	blue
ETFB	blue
MEGF8	blue
CARD8	blue
RAB3D	blue
PPP2R1A	blue
GCDH	blue
TFPT	blue
PIK3R2	blue
NAMPT	blue
PON2	blue
MTPN	blue
OGDH	blue
CASP2	blue
HSPB1	blue
NUDT1	blue
WASL	blue
AHR	blue
PSMA2	blue
PRKAG2	blue
FKTN	blue
NMRK1	blue
TGFBR1	blue
DOCK8	blue
CREB3	blue
RAPGEF1	blue
SETX	blue
DNMBP	blue
RAB11FIP2	blue
ERLIN1	blue
MAPK8	blue
PLEKHA1	blue
BMPR1A	blue
MINPP1	blue
LIPA	blue
GBF1	blue
ACBD5	blue
CUL2	blue
ZMIZ1	blue
KPNB1	blue
PNPO	blue
GALK1	blue
PSMD11	blue
PRKAR1A	blue
SUPT6H	blue
NFKB1	blue
FRG1	blue
SEPSECS	blue
FBXW7	blue
RAPGEF2	blue
UGDH	blue
SC5D	blue
OSBP	blue
CPT1A	blue
PANX1	blue
BIRC2	blue
PDHX	blue
MADD	blue
PTPMT1	blue
CD81	blue
NUP98	blue
NDUFS8	blue
PSMD9	blue
SLC11A2	blue
MVK	blue
KRT18	blue
CDKN1B	blue
SLC38A1	blue
MDM1	blue
NUP107	blue
GAPDH	blue
TPI1	blue
LPCAT3	blue
SUDS3	blue
RWDD1	blue
ASF1A	blue
SASH1	blue
FBXO5	blue
MAPK14	blue
E2F3	blue
ALDH5A1	blue
KIAA1244	blue
QKI	blue
NUDT12	blue
HMGCS1	blue
NNT	blue
LOX	blue
HMGCR	blue
CCNG1	blue
ARRDC3	blue
GOLPH3	blue
LNPEP	blue
PRLR	blue
NUP155	blue
UBE3A	blue
TFDP2	blue
PDCD10	blue
PRKAR2A	blue
ECT2	blue
TUSC2	blue
FXR1	blue
SNX4	blue
ACVR2B	blue
KLHL24	blue
EIF4G1	blue
NEK4	blue
GPD2	blue
ACVR1	blue
TANC1	blue
LANCL1	blue
STAT1	blue
IGFBP2	blue
COQ10B	blue
KDM3A	blue
IL1R1	blue
HDLBP	blue
BIRC6	blue
SOS1	blue
ATF2	blue
NFE2L2	blue
MSH6	blue
SPR	blue
ALMS1	blue
BCL9	blue
SCP2	blue
PARK7	blue
MECR	blue
MEF2D	blue
DOCK7	blue
MFN2	blue
SLC35D1	blue
PLA2G4A	blue
PRDM2	blue
CTH	blue
ADPRHL2	blue
GNPAT	blue
MTR	blue
AKT3	blue
ACADM	blue
SLC2A1	blue
ARTN	blue
B4GALT2	blue
AKR1A1	blue
FAAH	blue
ABCD3	blue
TNFSF4	blue
DHDDS	blue
ARID1A	blue
OSBPL9	blue
CTSD	blue
ATF6	blue
CREB1	blue
B4GALT6	blue
CASP8AP2	blue
MED28	blue
VAMP8	blue
FOXO3	blue
PKD2	blue
WDR35	blue
TRIM32	blue
NEK6	blue
MAPKAP1	blue
DNMT3A	blue
IDE	blue
GPAM	blue
TCTN3	blue
GNA13	blue
PANK3	blue
CAAP1	blue
GORAB	blue
EPC1	blue
APAF1	blue
UBIAD1	blue
LYPLA1	blue
EPX	blue
PYROXD1	blue
B4GALT4	blue
CAT	blue
PIK3CA	blue
OCRL	blue
ACO1	blue
ECD	blue
SLC25A16	blue
ACADS	blue
ITPR2	blue
GIPC1	blue
EBPL	blue
NLN	blue
CDK2	blue
AMD1	blue
MORF4L2	blue
ACVR1C	blue
LPGAT1	blue
PFKFB2	blue
ACSL3	blue
CHPF	blue
CHD6	blue
PLCG1	blue
STAU1	blue
MOCS3	blue
MTRR	blue
VAMP7	blue
TRERF1	blue
MRS2	blue
NQO2	blue
SPDEF	blue
SLC35B3	blue
NUP153	blue
BBS2	blue
SOX9	blue
INSIG2	blue
ALKBH7	blue
MED1	blue
PANK2	blue
MKKS	blue
ROMO1	blue
PLAGL2	blue
PSMB2	blue
UROD	blue
ST3GAL3	blue
MCF2L	blue
PRDX5	blue
BCL2L12	blue
BECN1	blue
TRAP1	blue
ELK1	blue
SIX1	blue
RHOT1	blue
NUP214	blue
CANX	blue
IPPK	blue
HIVEP3	blue
RAP1B	blue
DYRK2	blue
PIN1	blue
ECHS1	blue
AKAP9	blue
HIP1	blue
STYXL1	blue
ATF4	blue
MPST	blue
TST	blue
VGF	blue
EIF2AK4	blue
TMOD2	blue
INO80	blue
CLN6	blue
CDKN2D	blue
MTUS1	blue
BCL2L2	blue
FOXA1	blue
MOSPD2	blue
LDLR	blue
GADD45G	blue
PXDN	blue
TRPM4	blue
OSBPL2	blue
UBE2M	blue
DNMT1	blue
UBE4B	blue
AKAP12	blue
LATS1	blue
F12	blue
PRR7	blue
NR1H2	blue
PSME3	blue
TRAF7	blue
NPHP4	blue
PRKAB2	blue
CHSY1	blue
GCH1	blue
RAF1	blue
NUP210	blue
RRP8	blue
PRKAA1	blue
INPP5K	blue
FIGNL1	blue
ANKRD17	blue
KDM6B	blue
PCBD2	blue
TERF2	blue
ARHGEF11	blue
CTNNBL1	blue
SERINC3	blue
MYH10	blue
PEMT	blue
MORC2	blue
SFTPD	blue
KRAS	blue
IMPA1	blue
SWAP70	blue
AMPD3	blue
DPF2	blue
EIF2S1	blue
VHL	blue
SORT1	blue
PTGFRN	blue
YWHAQ	blue
GRHL1	blue
ROCK2	blue
IL6ST	blue
PUM1	blue
DAGLA	blue
CLOCK	blue
APC	blue
WDR36	blue
RFK	blue
UBQLN1	blue
PNPLA8	blue
SRPK2	blue
EPHA7	blue
LCA5	blue
GLS2	blue
CDK4	blue
ACVR1B	blue
CD164	blue
MDM2	blue
EGLN1	blue
DHX9	blue
APPL2	blue
FLNB	blue
LRCH1	blue
SUCLA2	blue
IREB2	blue
NMT1	blue
SKIL	blue
TXN	blue
TOR1A	blue
TLR4	blue
DPM2	blue
PSMB7	blue
ANP32B	blue
MYC	blue
PLAA	blue
APTX	blue
RPS6	blue
RIPK1	blue
UQCC2	blue
FLOT1	blue
CPEB2	blue
TTPA	blue
DDX60	blue
SORL1	blue
YAP1	blue
PPP2R1B	blue
ADAM10	blue
GCHFR	blue
HADHB	blue
PNPT1	blue
PLCE1	blue
BARD1	blue
IDH1	blue
ITGAV	blue
PARP9	blue
TMOD3	blue
GLCE	blue
APH1B	blue
PPCDC	blue
NDST4	blue
NUP54	blue
CCNG2	blue
PAPSS1	blue
FGD4	blue
NDUFA9	blue
POC1B	blue
SDSL	blue
MMAB	blue
RB1	blue
SETD1B	blue
CUL4A	blue
TCF12	blue
IGF1R	blue
POLG	blue
ABHD2	blue
UNC45A	blue
CRTC3	blue
FTO	blue
ZFHX3	blue
NOL3	blue
MBTPS1	blue
PDPK1	blue
NCOR1	blue
PTRH2	blue
AFG3L2	blue
OSBPL1A	blue
NPC1	blue
SAT2	blue
FOXK2	blue
MBD1	blue
SMAD4	blue
TNFRSF11A	blue
BRD4	blue
SOD1	blue
APP	blue
AKT1	blue
CARM1	blue
PSMB6	blue
RPL11	blue
WDTC1	blue
BCL10	blue
PRKACB	blue
ARNT	blue
TP53BP2	blue
FLG	blue
LYST	blue
ITPKB	blue
PARP1	blue
LBR	blue
RPS27A	blue
VPS54	blue
ABHD1	blue
TEX261	blue
SLC25A38	blue
SHQ1	blue
LIMD1	blue
ATG3	blue
ENOPH1	blue
CAMK2D	blue
NDUFS6	blue
OSMR	blue
PIK3R1	blue
PPIP5K2	blue
MEGF10	blue
PHIP	blue
SLC2A12	blue
TIAM2	blue
EGFR	blue
TAF1	blue
NONO	blue
EBP	blue
NSDHL	blue
CSGALNACT1	blue
ERLIN2	blue
TERF1	blue
MTDH	blue
NAPRT	blue
VLDLR	blue
UGCG	blue
MSRB2	blue
TCF7L2	blue
GSTO1	blue
HSD17B12	blue
SESN3	blue
RPS3	blue
ATM	blue
HYOU1	blue
GGTLC1	blue
TM7SF2	blue
ALDOA	blue
ITGB1	blue
ARID5B	blue
TIRAP	blue
LATS2	blue
DLAT	blue
IPMK	blue
MBIP	blue
FER	blue
MMAA	blue
ADAM17	blue
ACSL1	blue
SAV1	blue
PDK1	blue
PDE3B	blue
JMY	blue
HOMER1	blue
PFKM	blue
MBNL1	blue
NADK2	blue
PANK1	blue
UTRN	blue
PTPRK	blue
ACMSD	blue
BCL2L11	blue
HNRNPU	blue
RANBP2	blue
MERTK	blue
PLA2R1	blue
NUS1	blue
IMPACT	blue
LRRK1	blue
MIA3	blue
CXADR	blue
RABGEF1	blue
FLCN	blue
TTC39B	blue
NUP205	blue
DEPTOR	blue
PPARGC1B	blue
SLC26A2	blue
BACH1	blue
ZNF689	blue
PHKG2	blue
DHRS4	blue
AASDH	blue
APPL1	blue
SKI	blue
NCK1	blue
XDH	blue
EYA3	blue
ABHD3	blue
AHCYL2	blue
B4GALT5	blue
PPP1R9A	blue
PPP1R15B	blue
PINK1	blue
SYNJ1	blue
GART	blue
KCNE2	blue
UBE2Z	blue
MORC3	blue
ADIPOR1	blue
PSMD4	blue
PSMB4	blue
DFFA	blue
KALRN	blue
TFF3	blue
RRP1B	blue
AGPAT3	blue
DEDD2	blue
SHC1	blue
RPL8	blue
MAML1	blue
NAPEPLD	blue
FDXR	blue
ACOX1	blue
RPL26	blue
JMJD8	blue
ZG16B	blue
ADCY9	blue
PRKAA2	blue
TM2D1	blue
NCSTN	blue
CAPN2	blue
PEX13	blue
SMC6	blue
SGPP2	blue
MSX1	blue
ERCC3	blue
PMVK	blue
HIPK1	blue
YY1AP1	blue
PRKCI	blue
RYBP	blue
APBB2	blue
IL17RC	blue
RCHY1	blue
UCN	blue
TPRA1	blue
SFMBT1	blue
ARHGEF3	blue
AIMP1	blue
SHISA5	blue
ANXA5	blue
ITGA2	blue
NDUFAF2	blue
RANBP3L	blue
RNF180	blue
NDUFS4	blue
SERINC5	blue
CASP3	blue
DAGLB	blue
ADCY1	blue
PEX2	blue
TNFRSF11B	blue
OXR1	blue
CDK5	blue
FASTK	blue
FOXK1	blue
YWHAZ	blue
SLC25A32	blue
PDP1	blue
NUDT2	blue
ABCA1	blue
HNRNPK	blue
ATP7A	blue
VCP	blue
WRN	blue
INPPL1	blue
PRDX3	blue
TSC1	blue
PSMC3	blue
HIF1AN	blue
BAG5	blue
COPS2	blue
SGPL1	blue
FRS2	blue
CUL5	blue
TPP1	blue
TUB	blue
MESP1	blue
STX3	blue
YWHAB	blue
PHB	blue
ENDOG	blue
CRK	blue
FBXO22	blue
MYO5B	blue
GPX4	blue
MVD	blue
ANKRD11	blue
DAPK3	blue
OTUB1	blue
PRDX2	blue
ECI1	blue
SLC3A2	blue
CTNNB1	blue
RBPJ	blue
MMADHC	blue
ARF4	blue
DTYMK	blue
STAT3	blue
ADAM9	blue
AHCYL1	blue
MAT2A	blue
FEM1B	blue
MAP2K1	blue
MECP2	blue
AR	blue
PRELID1	blue
SIN3A	blue
PCBP1	blue
RAC3	blue
LIMS1	blue
CSGALNACT2	blue
P2RY1	blue
YWHAG	blue
USP47	blue
GABARAP	blue
B3GNT2	blue
KRT8	blue
MGMT	blue
RNF34	blue
GPR37	blue
AKAP13	blue
FOXN2	blue
PPM1D	blue
TRIAP1	blue
MTM1	blue
INSR	blue
JAGN1	blue
PGAM1	blue
CHD7	blue
KSR2	blue
PPID	blue
ETFDH	blue
GPHN	blue
RPS7	blue
USP19	blue
KLF11	blue
EIF2AK3	blue
MALT1	blue
BSG	blue
COPRS	blue
PPP1CA	blue
ZMAT3	blue
CYP7B1	blue
CES2	blue
PDP2	blue
MYD88	blue
OXSR1	blue
RELA	blue
IQCB1	blue
DAG1	blue
VEGFB	blue
ZNF622	blue
CHD2	blue
NMNAT1	blue
PSMD1	blue
NET1	blue
GPR160	blue
RBM4	blue
CCS	blue
ADCY6	blue
ATP2A2	blue
AKIRIN1	blue
NR1D2	blue
BRMS1	blue
HRAS	blue
ATR	blue
GK5	blue
TRAF6	blue
PSMD2	blue
PARL	blue
DDIT3	blue
MCTP1	blue
LRRN1	blue
B3GALT6	blue
NUPR1	blue
IP6K1	blue
YES1	blue
CHMP6	blue
MEX3C	blue
ACSF3	blue
BOK	blue
ACER2	blue
PAWR	blue
ATOX1	blue
IL17RA	blue
NAALADL2	blue
GRB2	blue
PLEKHM3	blue
ERN1	blue
ZBTB7A	blue
C3orf38	blue
IGSF22	blue
PTPN11	blue
ZBTB18	blue
ZFPM1	blue
BBS10	blue
ZADH2	blue
ZNF609	blue
PAK2	blue
BHLHA15	blue
TMEM64	blue
ST20	blue
BBS12	blue
EHMT1	blue
ZNF746	blue
ZBTB20	blue
ERCC6L2	blue
PLCB1	blue
GALR2	blue
ABAT	blue
SETD3	blue
BMP8A	blue
TBK1	blue
BTBD9	blue
DIABLO	blue
PGP	blue
PRKD1	blue
TXNRD2	blue
NDUFA12	blue
NDUFA6	blue
SIVA1	blue
CIB1	blue
RPS27L	blue
MAPK11	blue
NR2F2	blue
SP1	blue
PSMD13	blue
BCAP31	blue
NDUFA13	blue
BCL9L	blue
BACE1	blue
KPNA4	blue
MAPT	blue
TNFRSF18	blue
PPARA	blue
ENTPD5	blue
TAF9B	blue
NANOS3	blue
ZFP69B	blue
MAPK12	blue
PRKAR1B	blue
ZP3	blue
RALGAPA2	blue
ASAH2	blue
UROS	blue
FZD9	blue
MTF1	blue
DHFRP1	blue
ZKSCAN3	blue
ACADSB	blue
PPIA	blue
POM121	blue
LONP1	blue
INCA1	blue
PTPN1	blue
ESRRG	blue
SULT1A1	blue
MYO6	blue
HDAC2	blue
NF1	blue
VKORC1L1	blue
DAPK1	blue
PPTC7	blue
ARHGEF12	blue
MAFG	blue
IGF2R	blue
DYNC1H1	blue
PSMD12	blue
ZNF675	blue
SLC22A5	blue
HTT	blue
MAP3K5	blue
MYO5A	blue
TOPORS	blue
CCDC154	blue
IRAK4	blue
SULT1C4	blue
TFDP1	blue
HSD17B11	blue
SZT2	blue
TXNRD1	blue
B3GNT6	blue
STK39	blue
LDB1	blue
SLC5A3	blue
MTOR	blue
GK	blue
OPA1	blue
ZNF277	blue
SMC5	blue
PRMT6	blue
MAP3K3	blue
SREBF2	blue
NOS1AP	blue
SGMS1	blue
MIR30C2	blue
FANK1	blue
GIGYF2	blue
BMPR2	blue
HSD17B8	blue
HSPA1A	blue
ABHD16A	blue
PSENEN	blue
LGR4	blue
ITSN1	blue
MIR590	blue
ZNF580	blue
NUP62	blue
MLLT11	blue
NRAS	blue
CHUK	blue
SRA1	blue
NDUFS3	blue
ATF6B	blue
DDAH2	blue
FIS1	blue
DDX3X	blue
FNIP1	blue
SYCE3	blue
PPP3R1	blue
UBA52	blue
ERCC6	blue
DHFR	blue
GPX1	blue
HSPB1P1	blue
NME1	blue
ACAD11	blue
MIF	blue
RPL29P14	blue
EIF6	blue
DECR2	blue
CNTF	blue
TICAM2	blue
CHCHD10	blue
PRKDC	blue
HMBS	blue
SCX	blue
MIR4664	blue
NCOA4	blue
EGLN2	blue
SRXN1	blue
POM121C	blue
PANO1	blue
PSMB3	blue
CASP10	brown
ITGAL	brown
ALDH3B1	brown
PROM1	brown
NOS2	brown
BTK	brown
FYN	brown
TYROBP	brown
LTF	brown
CD6	brown
CYP24A1	brown
CD74	brown
SERPINB1	brown
TNFRSF1B	brown
CP	brown
CYBA	brown
TRAF1	brown
LTK	brown
SNCAIP	brown
CHI3L2	brown
CD84	brown
CNGB1	brown
OSBPL3	brown
VASH1	brown
RDH11	brown
FCGR2B	brown
STK10	brown
DHRS9	brown
TBX21	brown
IPCEF1	brown
ARHGEF1	brown
CEACAM1	brown
CXCL2	brown
PTPRC	brown
NME8	brown
SNX10	brown
CETP	brown
SIRPG	brown
P2RX7	brown
LYZ	brown
NLRC4	brown
PSME1	brown
TREM2	brown
HMOX1	brown
APOL1	brown
PNPLA3	brown
NCF4	brown
GZMH	brown
GZMB	brown
MMP9	brown
HCK	brown
VSIG1	brown
CD40LG	brown
CORO1A	brown
CCL22	brown
CCL17	brown
SLC7A5	brown
AQP9	brown
IL7	brown
RETN	brown
LILRB1	brown
IL27RA	brown
SLC5A5	brown
HAMP	brown
PIK3CG	brown
NOD1	brown
CCL24	brown
IL2	brown
CTSC	brown
CD5	brown
CD69	brown
SELPLG	brown
IL23A	brown
VDR	brown
IFNG	brown
PTPN6	brown
NCOA7	brown
SOD2	brown
IL17A	brown
IL17F	brown
VNN1	brown
CCR6	brown
LY86	brown
IL12B	brown
IL1A	brown
CCL20	brown
ZAP70	brown
ITGA4	brown
IL18R1	brown
IL18RAP	brown
KYNU	brown
PLEK	brown
ARHGEF2	brown
NCF2	brown
CD58	brown
CD2	brown
KMO	brown
CD48	brown
GBP1	brown
CD160	brown
FASLG	brown
RARRES1	brown
CSF3R	brown
IFIT2	brown
CD274	brown
TNFSF11	brown
TNFRSF8	brown
ADCY7	brown
CCR2	brown
CXCR4	brown
FLT3	brown
SASH3	brown
CD244	brown
PLAU	brown
SRGN	brown
OPTN	brown
NCKAP1L	brown
PI3	brown
PREX1	brown
TREM1	brown
CXCL6	brown
WNT1	brown
GPR18	brown
CD70	brown
C3	brown
TNFSF14	brown
CCR7	brown
FGD3	brown
VPREB3	brown
ADORA2A	brown
IGLL1	brown
APOL2	brown
RAC2	brown
IRF5	brown
CHAC1	brown
CD68	brown
RIPK3	brown
AANAT	brown
ARHGEF6	brown
APOE	brown
APOC1	brown
SESN2	brown
IDO1	brown
ALOX5AP	brown
BTG1	brown
CD180	brown
CAMK1	brown
PIWIL4	brown
C5AR2	brown
ETS1	brown
HAVCR2	brown
SDS	brown
PRR5L	brown
GPR55	brown
AOAH	brown
MYO1G	brown
IL10	brown
IRF4	brown
TLR2	brown
MMP7	brown
CASP1	brown
CASP5	brown
PLCB2	brown
IL21	brown
CXCL9	brown
CD27	brown
ITGB7	brown
BCL2A1	brown
ITGAX	brown
ARRB2	brown
SLC16A3	brown
PMAIP1	brown
VAV1	brown
CD53	brown
XCL1	brown
XCL2	brown
S100A8	brown
S100A7	brown
PLAC8	brown
GZMA	brown
FGD2	brown
DOK2	brown
PTGES	brown
LCN2	brown
IL18	brown
PTPRO	brown
ADAM8	brown
LURAP1L	brown
UBASH3B	brown
GPR15	brown
GBP5	brown
LY96	brown
PLCL2	brown
SLC7A7	brown
DRAM2	brown
CXCL13	brown
GLYATL2	brown
NCF1	brown
SLAMF8	brown
FCER1G	brown
AIRE	brown
ITGB2	brown
SLC2A6	brown
CXCR5	brown
CCR5	brown
HK3	brown
NPHS1	brown
CXCL16	brown
PDZK1IP1	brown
GBP2	brown
GFI1	brown
VCAM1	brown
NLRP3	brown
PM20D1	brown
PIGR	brown
FCAMR	brown
S100A9	brown
EOMES	brown
SPTA1	brown
MNDA	brown
IFI16	brown
CTLA4	brown
CD200R1	brown
CXCL3	brown
CXCL5	brown
CXCL1	brown
CCR1	brown
IL15	brown
CSF2	brown
STK17A	brown
SYK	brown
CYBB	brown
NCF1C	brown
CRYL1	brown
PLD4	brown
B2M	brown
NOD2	brown
CD300A	brown
TMC8	brown
IL12A	brown
INPP5D	brown
LGALS9	brown
CXCL10	brown
CXCL11	brown
PTAFR	brown
CXCL8	brown
GPR183	brown
ITGAM	brown
CD14	brown
CEACAM3	brown
FPR2	brown
CHST11	brown
PIK3CD	brown
P2RY6	brown
C3AR1	brown
CCL11	brown
CLEC7A	brown
IL16	brown
CCL19	brown
ABCD2	brown
C1QA	brown
OLR1	brown
SAA1	brown
NRROS	brown
TLR10	brown
TLR6	brown
GCSAM	brown
CMKLR1	brown
PTPN2	brown
UCP2	brown
HSF5	brown
CD28	brown
RNF186	brown
MSC	brown
FUT7	brown
CHST13	brown
CCL13	brown
NCF1B	brown
CSF1R	brown
LCK	brown
ACSM5	brown
CCR4	brown
CSF1	brown
APOBR	brown
TNFAIP2	brown
MUC1	brown
IFITM1	brown
CXCR3	brown
LILRA5	brown
TRPV2	brown
CARD9	brown
ARL4C	brown
PDCD1	brown
SELL	brown
IDO2	brown
CNR2	brown
KIR2DL4	brown
PAX5	brown
SERPINA3	brown
TLR7	brown
ADA	brown
CASP4	brown
C5AR1	brown
SPN	brown
PLCG2	brown
SIRPA	brown
CD3E	brown
HLA-DOA	brown
PSMB8	brown
AIF1	brown
MICB	brown
HLA-E	brown
HLA-G	brown
HLA-F	brown
PSMB10	brown
HCP5	brown
HLA-A	brown
TRBC2	brown
CRIP1	brown
GPSM3	brown
KLRK1	brown
UBD	brown
TNFRSF25	brown
CKLF	brown
HLA-DPB1	brown
LTA	brown
TNF	brown
IGKV2D-30	brown
PSMB9	brown
CFB	brown
DCANP1	brown
LYN	brown
KLRC4-KLRK1	brown
TIFAB	brown
IKBKE	brown
CCL5	brown
IGKV2-40	brown
CCL18	brown
CCL15	brown
SSTR3	brown
TNFRSF12A	green
SELE	green
PLAUR	green
SLC2A3	green
KLF6	green
BCL3	green
PTGS2	green
GRAMD4	green
FOSL2	green
ITPKC	green
PPP1R15A	green
ACHE	green
ICAM1	green
CREM	green
GADD45B	green
OSM	green
BDKRB1	green
NFATC2	green
SERPINE1	green
DKK1	green
CSF3	green
RASD1	green
CCL7	green
CCL2	green
CCL8	green
AREG	green
HBEGF	green
BCL6	green
IL1RL1	green
ID2	green
GADD45A	green
TNFAIP3	green
NR4A3	green
DUSP1	green
EGR1	green
EGR2	green
NR4A1	green
SNAI1	green
CDKN1A	green
EREG	green
IRF1	green
IL1B	green
FOSB	green
EDN2	green
TICAM1	green
ZFP36	green
LIF	green
JUND	green
NFATC1	green
RARA	green
DNAJB1	green
RNF122	green
BHLHE40	green
EMP1	green
IL6	green
IL1RN	green
KLF4	green
PIM1	green
IER3	green
THBS1	green
CH25H	green
DUSP5	green
PHLDA1	green
DUSP6	green
SIK1	green
CYR61	green
RGS16	green
MCL1	green
RHOB	green
CSRNP1	green
NFKBIZ	green
ADM	green
UBC	green
BAG3	green
NR4A2	green
ADAMTS1	green
KLF10	green
DUSP2	green
ADAMTS4	green
STC1	green
BTG2	green
LMNA	green
IER2	green
ATF3	green
IER5	green
TIPARP	green
PTX3	green
ZC3H12A	green
DLC1	green
GEM	green
NFIL3	green
NDEL1	green
NFKBID	green
BDKRB2	green
IL13	green
FOS	green
HAS2	green
JUNB	green
CEBPB	green
RND1	green
PLK3	green
B4GAT1	green
FOSL1	green
JUN	green
THBD	green
EGR3	green
GPR3	green
SOCS3	green
MAFF	green
SOCS1	green
FFAR3	green
MIR22HG	green
C11orf96	green
DCUN1D3	green
CLDN4	green
HRH1	green
ARID5A	green
SERTAD1	green
C2CD4A	green
MIRLET7D	green
C2CD4B	green
MIR27A	green
MIR23A	green
MIR17HG	green
CEBPD	green
RP11-1100L3.8	green
CTD-3252C9.4	green
CCL4	green
CH507-42P11.8	green
CCL4L1	green
CCL3L3	green
MIR24-2	green
CCL3	green
RAD52	greenyellow
RBM5	greenyellow
IFRD1	greenyellow
ABCC2	greenyellow
MRI1	greenyellow
TUBE1	greenyellow
SLC16A8	greenyellow
DDX17	greenyellow
SGK2	greenyellow
CRTC1	greenyellow
CUBN	greenyellow
DDX5	greenyellow
ALOX12	greenyellow
NPHP3	greenyellow
PASK	greenyellow
TIA1	greenyellow
SFPQ	greenyellow
SRSF6	greenyellow
ACSBG2	greenyellow
HIP1R	greenyellow
LPIN3	greenyellow
MSTN	greenyellow
HNRNPD	greenyellow
ZC3H8	greenyellow
DGKQ	greenyellow
SLC26A1	greenyellow
OGT	greenyellow
INPP5E	greenyellow
PAXBP1	greenyellow
THEM4	greenyellow
NDST2	greenyellow
ING5	greenyellow
SLC22A13	greenyellow
BBS1	greenyellow
GLMN	greenyellow
ALOX12B	greenyellow
CCDC66	greenyellow
TRPV1	greenyellow
DDX39B	greenyellow
MDM4	greenyellow
MIR26B	greenyellow
ASPDH	greenyellow
MIR200A	greenyellow
MIR200B	greenyellow
DDX47	greenyellow
TLR9	greenyellow
PLA2G4B	greenyellow
NEAT1	greenyellow
STPG1	grey
CD38	grey
SLC4A1	grey
PON1	grey
SOX8	grey
OSBPL7	grey
TAC1	grey
ETV1	grey
USH1C	grey
LGALS14	grey
SCIN	grey
MARK4	grey
NOX1	grey
TFAP2B	grey
MGST1	grey
MAPK8IP2	grey
IYD	grey
CD9	grey
NR1H4	grey
DPEP1	grey
BID	grey
XYLT2	grey
IL20RA	grey
IGF1	grey
OSBPL5	grey
CPS1	grey
NLRP2	grey
GLRX2	grey
HSD17B6	grey
GRN	grey
CHPF2	grey
GABARAPL2	grey
STAP1	grey
CASR	grey
CTNS	grey
SPATA7	grey
USH2A	grey
TG	grey
COL9A2	grey
ARHGEF5	grey
HERPUD1	grey
MSMO1	grey
PTPRN	grey
IL17RB	grey
TBXAS1	grey
CTDP1	grey
YBX3	grey
CREB3L3	grey
MPC1	grey
WNT8A	grey
SPHK2	grey
ST3GAL6	grey
EYA2	grey
POU1F1	grey
ERBB3	grey
GSTO2	grey
NFYC	grey
NGEF	grey
ELOVL1	grey
CLDN18	grey
IDI1	grey
PKM	grey
FGFR3	grey
SIRT2	grey
GAL	grey
PLA2G10	grey
ATP1B3	grey
RAB27A	grey
POLB	grey
CSNK2A2	grey
PRLH	grey
SCARB1	grey
ABCB11	grey
SNCB	grey
NOX3	grey
SRI	grey
NUP37	grey
ACAT1	grey
ADD2	grey
PAX2	grey
TYR	grey
FGF20	grey
VDAC3	grey
OSBPL6	grey
FDFT1	grey
KEAP1	grey
DCT	grey
RDH8	grey
SESN1	grey
ARG2	grey
LRP2	grey
GCKR	grey
HADHA	grey
TAF9	grey
CTTN	grey
WNT11	grey
DNAJA1	grey
SEPHS1	grey
HBQ1	grey
ACOX3	grey
GNAS	grey
FKBP1A	grey
SLC8B1	grey
PXN	grey
SIRT4	grey
MUL1	grey
SLC26A3	grey
SLC7A8	grey
PHGDH	grey
EZR	grey
CRAT	grey
TLL2	grey
CYP26A1	grey
TDRD1	grey
CRISP3	grey
PGC	grey
HCN2	grey
MADCAM1	grey
PPIL2	grey
GGT1	grey
GGTLC2	grey
XBP1	grey
UPK3A	grey
LGMN	grey
HNF4A	grey
NTSR1	grey
AVP	grey
EEF1A2	grey
HAO1	grey
SLC32A1	grey
CST4	grey
LIPG	grey
GLA	grey
NUP93	grey
DHODH	grey
SMPD3	grey
PLA2G15	grey
FA2H	grey
MLYCD	grey
AQP8	grey
CSK	grey
ACSBG1	grey
BMF	grey
SGK3	grey
RP1	grey
TRPA1	grey
GSR	grey
OLFM2	grey
LGALS13	grey
AKT2	grey
CEACAM5	grey
PLA2G4C	grey
GAPDHS	grey
GSK3A	grey
CDK6	grey
HOXA5	grey
GHRHR	grey
MOGAT3	grey
RHEB	grey
C5	grey
PTGR1	grey
RLN1	grey
TYRP1	grey
PHYH	grey
FGF8	grey
PPIF	grey
CYP2C18	grey
CRYBA1	grey
NUP88	grey
CCL1	grey
DHX58	grey
MAP2K6	grey
SLC9A3R1	grey
IFT20	grey
PHOX2B	grey
UCP1	grey
INPP4B	grey
ZBTB16	grey
ST3GAL4	grey
CCND1	grey
APOA4	grey
SLC1A2	grey
MDK	grey
CARS	grey
CHKA	grey
LTA4H	grey
PRR4	grey
LTBR	grey
PRKAB1	grey
MAK	grey
GCNT2	grey
ADTRP	grey
TPD52L1	grey
OPRM1	grey
RHAG	grey
ACOT13	grey
SMOC2	grey
VEGFA	grey
NME5	grey
HAND1	grey
NPR3	grey
AGXT2	grey
STC2	grey
EHHADH	grey
WNT5A	grey
PFKFB4	grey
HES1	grey
IFT57	grey
SCAP	grey
TP53I3	grey
MPV17	grey
SNX17	grey
ACADL	grey
PECR	grey
SLC1A4	grey
HAO2	grey
PRDX1	grey
F3	grey
PRDX6	grey
TXNDC12	grey
MMP8	grey
TTR	grey
ELOVL4	grey
MYB	grey
RPN2	grey
SPP1	grey
FGF23	grey
ACOT2	grey
FKBP1B	grey
ELOVL3	grey
GOT1	grey
MSX2	grey
TNFSF18	grey
EPHX2	grey
LRAT	grey
[truncated: 2,427 more rows]

## Sheet: Table S5
3 key modules
gene	module
TMEM132A	pink
E2F2	pink
BRCA1	pink
ACPP	pink
NPC1L1	pink
BAK1	pink
DGAT2	pink
TCF3	pink
ENO1	pink
GTSE1	pink
UBE2T	pink
RAD54L	pink
AURKA	pink
TPX2	pink
BIRC5	pink
TFAP4	pink
SLC7A4	pink
DHRS2	pink
PCK2	pink
MYBL2	pink
RAE1	pink
E2F1	pink
CRYM	pink
DECR1	pink
AMH	pink
CCNE1	pink
EZH2	pink
NMU	pink
FOXM1	pink
CSPG5	pink
PLCH1	pink
CLCN2	pink
HTRA2	pink
CDC20	pink
STMN1	pink
CENPF	pink
HELLS	pink
MTHFD1L	pink
FMOD	pink
AKR1D1	pink
IL37	pink
PARP2	pink
TOP2A	pink
PCNA	pink
CCNB1	pink
LDHA	pink
HRK	pink
HILPDA	pink
IL36G	pink
IL36RN	pink
CTSV	pink
NUSAP1	pink
BRCA2	pink
FANCD2	pink
CCNA2	pink
SRD5A1	pink
ANO7	pink
PSPH	pink
PDSS1	pink
CHEK1	pink
SLC7A11	pink
QDPR	pink
BMP6	pink
CEBPG	pink
NSMCE2	pink
MPV17L	pink
CCNB2	pink
FANCC	pink
HMGB2	pink
MELK	pink
DDIAS	pink
CDC42EP5	pink
TK1	pink
CHRM1	pink
MFF	pink
PCSK9	pink
CDK1	pink
ELOVL6	pink
RRM2	pink
UBE2C	pink
CCNE2	pink
ATAD5	pink
B3GNT4	pink
SOX11	pink
TYMS	pink
SHMT1	pink
ACAD9	pink
AURKB	pink
RTKN2	pink
SHMT2	pink
CHEK2	pink
SUCNR1	pink
DIO1	pink
RP11-206M11.7	pink
BLOC1S5-TXNDC5	pink
ITGA2B	red
LUC7L	red
MKS1	red
SLC7A9	red
CYP46A1	red
CROCC	red
DRD4	red
XRCC1	red
NFKB2	red
GP6	red
AAAS	red
HNRNPM	red
CYP2D6	red
MIOX	red
CHKB	red
TAZ	red
HSF4	red
STX4	red
ZNF419	red
PIAS4	red
FZR1	red
KAT2A	red
ACAD10	red
ING4	red
IL4	red
ZNF346	red
OGG1	red
STK25	red
ATP6V1B1	red
STK11	red
ECHDC2	red
ZNF205	red
OBSL1	red
PRICKLE4	red
NUP85	red
RBCK1	red
TRAF2	red
CYP2E1	red
ARHGEF16	red
HSD17B3	red
NAPSA	red
STARD3	red
SCLY	red
AGAP3	red
CDK9	red
SLC2A8	red
FPGS	red
XPA	red
CYP2C8	red
TARBP2	red
CSAD	red
NEIL1	red
RHOT2	red
GRB7	red
SIRT3	red
CAPN10	red
PPOX	red
GNRH1	red
GTF3C5	red
PTGES2	red
LRSAM1	red
PLCB3	red
TDH	red
PRR14	red
GHRL	red
TNFRSF14	red
USF1	red
RDH13	red
SAP30BP	red
LEMD2	red
ANKZF1	red
KLKB1	red
COQ4	red
FADD	red
HINFP	red
RAD9A	red
NADSYN1	red
MAP3K11	red
MST1	red
NPPA	red
UCP3	red
GRIN1	red
PIDD1	red
PARP10	red
D2HGDH	red
RBM10	red
PNMA3	red
POU6F1	red
PLA2G6	red
MST1L	red
PLEKHN1	red
NOXA1	red
SULT1A2	red
MIR210	red
DAXX	red
AGER	red
CPT1B	red
CYP2D7	red
RNPS1	red
MIR25	red
MIR499A	red
LTC4S	red
TREX1	red
MEF2B	red
PLIN5	red
PAM16	red
FADS3	red
BGLAP	red
ZCCHC3	red
MC1R	red
SULT1A3	red
RAD52	greenyellow
RBM5	greenyellow
IFRD1	greenyellow
ABCC2	greenyellow
MRI1	greenyellow
TUBE1	greenyellow
SLC16A8	greenyellow
DDX17	greenyellow
SGK2	greenyellow
CRTC1	greenyellow
CUBN	greenyellow
DDX5	greenyellow
ALOX12	greenyellow
NPHP3	greenyellow
PASK	greenyellow
TIA1	greenyellow
SFPQ	greenyellow
SRSF6	greenyellow
ACSBG2	greenyellow
HIP1R	greenyellow
LPIN3	greenyellow
MSTN	greenyellow
HNRNPD	greenyellow
ZC3H8	greenyellow
DGKQ	greenyellow
SLC26A1	greenyellow
OGT	greenyellow
INPP5E	greenyellow
PAXBP1	greenyellow
THEM4	greenyellow
NDST2	greenyellow
ING5	greenyellow
SLC22A13	greenyellow
BBS1	greenyellow
GLMN	greenyellow
ALOX12B	greenyellow
CCDC66	greenyellow
TRPV1	greenyellow
DDX39B	greenyellow
MDM4	greenyellow
MIR26B	greenyellow
ASPDH	greenyellow
MIR200A	greenyellow
MIR200B	greenyellow
DDX47	greenyellow
TLR9	greenyellow
PLA2G4B	greenyellow
NEAT1	greenyellow

## Sheet: Table S6
Nodes of PPI network
node	type
AAAS	other
AURKA	hub
CCNB1	hub
CCNE1	hub
CCNA2	hub
CCNB2	hub
MELK	other
FOXM1	hub
E2F1	hub
MYBL2	hub
CDK1	hub
DGAT2	other
ENO1	other
AKR1D1	other
NUP85	hub
RNPS1	hub
HNRNPD	other
HNRNPM	other
RBM5	other
RAE1	other
BIRC5	hub
CDC20	hub
CENPF	other
AURKB	hub
FADD	other
PIDD1	other
TNFRSF14	other
PARP2	other
ALOX12	other
ALOX12B	other
CYP2C8	other
BRCA1	hub
OGG1	other
PCNA	hub
CHEK2	hub
CHEK1	hub
GNRH1	other
CHRM1	other
NMU	other
DGKQ	other
HSD17B3	other
PSPH	other
INPP5E	other
NSMCE2	other
FANCC	other
FANCD2	hub
BRCA2	other
TK1	other
CCNE2	other
ATAD5	other
SHMT1	other
SHMT2	other
TYMS	hub
RRM2	other
FPGS	other
MTHFD1L	other
E2F2	hub
FZR1	hub
RAD52	other
TPX2	other
UBE2C	hub
LPIN3	other
LDHA	other
SRD5A1	other
SRSF6	hub
TRAF2	other
XRCC1	other
CYP2E1	other
PLA2G6	other
PLA2G4B	other
STMN1	other
SUCNR1	other
PLCB3	other
TOP2A	other
RAD9A	other
UBE2T	other
GTSE1	other
EZH2	other
RAD54L	other
XPA	other
MDM4	other

## Sheet: Table S7
21 ferroptosis-related hub genes
p_value	HR	Low 95%CI	High 95%CI
E2F2	0.0017477	2.03961	1.30532	3.18698
BRCA1	0.120062	1.40144	0.915736	2.14476
AURKA	0.00125015	2.08385	1.33417	3.25481
BIRC5	0.00281363	1.97587	1.26392	3.08886
MYBL2	0.000429362	2.26321	1.43644	3.56584
E2F1	0.000516577	2.24141	1.42118	3.53501
CCNE1	0.000188407	2.39885	1.51546	3.79717
FOXM1	0.00146481	2.09586	1.32859	3.30622
CDC20	7.29019e-06	2.93372	1.83297	4.69549
CCNB1	0.0150733	1.70834	1.10926	2.63097
FANCD2	0.0106679	1.76508	1.14117	2.73011
CCNA2	0.00152654	2.05725	1.31692	3.21375
CHEK1	0.000513515	2.19131	1.40755	3.41149
CCNB2	0.00287268	1.9413	1.2551	3.00266
CDK1	0.00122477	2.08644	1.3359	3.25865
UBE2C	7.85582e-05	2.49811	1.58583	3.9352
TYMS	4.27602e-05	2.5598	1.63188	4.01536
AURKB	0.000175669	2.39191	1.51663	3.77233
CHEK2	0.000202733	2.35254	1.49814	3.69421
NUP85	3.12894e-07	3.42804	2.1382	5.49596
RNPS1	0.101566	1.42975	0.931974	2.19339
